# Supplementary material for: Global Analysis of Transcriptome and Translatome Revealed That Coordinated WNT and FGF Regulate the Carapacial Ridge Development of Chinese Soft-Shell Turtle
Source: Int J Mol Sci. 2021 Nov 18;22(22):12441. doi: 10.3390/ijms222212441 (PMC8621500; doi:10.3390/ijms222212441)
Supplement: Supplementary file 1 [file ijms-22-12441-s001.zip]

Archive with 9 entries (9 files):
- Figure S1.tif
- Sumplement file S4.xls
- Sumplement file S5.xls
- Sumplement flie S3.xls
- Sumpplement file S1.xls
- Sumpplement file S2.xls
- Supplement file S6.xls
- Supplement file S7.xls
- Supplement file S8.xls
