# Supplementary material for: Global Analysis of Transcriptome and Translatome Revealed That Coordinated WNT and FGF Regulate the Carapacial Ridge Development of Chinese Soft-Shell Turtle
Source: Int J Mol Sci. 2021 Nov 18;22(22):12441. doi: 10.3390/ijms222212441 (PMC8621500; doi:10.3390/ijms222212441)
Supplement: Supplementary file 1 [file ijms-22-12441-s001.zip › Sumplement file S4.xls]

Sample	Total Pair Reads	Unmapped Pair Reads	Unique Mapped Pair Reads	Multiple Mapped Pair Reads	Mapping Ratio
TK14-C	42150470	12241929 (29.04%)	29800382 (70.70%)	108159 (0.26%)	70.96%
TK14-R-1	45986220	13377637 (29.09%)	32466271 (70.60%)	142312 (0.31%)	70.91%
TK14-R-2	40292592	10887928 (27.02%)	29292714 (72.70%)	111950 (0.28%)	72.98%
TK14-R-3	42219248	11781819 (27.91%)	30313420 (71.80%)	124009 (0.29%)	72.09%
TK15-C	41804754	15805009 (37.81%)	25835338 (61.80%)	164407 (0.39%)	62.19%
TK15-R-1	41455460	11407169 (27.52%)	29930842 (72.20%)	117449 (0.28%)	72.48%
TK15-R-2	40998472	11281550 (27.52%)	29600897 (72.20%)	116025 (0.28%)	72.48%
TK15-R-3	43325096	12253054 (28.28%)	30934119 (71.40%)	137923 (0.32%)	71.72%
TK16-C	40964686	12398024 (30.27%)	28470457 (69.50%)	96205 (0.23%)	69.73%
TK16-R-1	42777778	11858039 (27.72%)	30800000 (72.00%)	119739 (0.28%)	72.28%
TK16-R-2	46995800	13779848 (29.32%)	33085043 (70.40%)	130909 (0.28%)	70.68%
TK16-R-3	58126410	18340293 (31.55%)	39584085 (68.10%)	202032 (0.35%)	68.45%
