# Supplementary material for: Global Analysis of Transcriptome and Translatome Revealed That Coordinated WNT and FGF Regulate the Carapacial Ridge Development of Chinese Soft-Shell Turtle
Source: Int J Mol Sci. 2021 Nov 18;22(22):12441. doi: 10.3390/ijms222212441 (PMC8621500; doi:10.3390/ijms222212441)
Supplement: Supplementary file 1 [file ijms-22-12441-s001.zip › Sumplement file S5.xls]

Sample Name	Known Gene Num	Novel Gene Num	All Gene Num
TK14-C	15166 (83.38%)	3503	18669
TK14-R	16268 (89.44%)	3809	20077
TK15-C	14090 (77.46%)	3293	17383
TK15-R	16262 (89.41%)	3783	20045
TK16-C	12300 (67.62%)	2728	15028
TK16-R	16203 (89.08%)	3781	19984
