# Supplementary material for: Global Analysis of Transcriptome and Translatome Revealed That Coordinated WNT and FGF Regulate the Carapacial Ridge Development of Chinese Soft-Shell Turtle
Source: Int J Mol Sci. 2021 Nov 18;22(22):12441. doi: 10.3390/ijms222212441 (PMC8621500; doi:10.3390/ijms222212441)
Supplement: Supplementary file 1 [file ijms-22-12441-s001.zip › Sumplement flie S3.xls]

Sample	All Reads Num	Mapped Reads	Unmapped Reads
TK14-C	21451588	376353 (1.75%)	21075235 (98.25%)
TK14-R-1	23282918	289808 (1.24%)	22993110 (98.76%)
TK14-R-2	20173195	26899 (0.13%)	20146296 (99.87%)
TK14-R-3	21146297	36673 (0.17%)	21109624 (99.83%)
TK15-C	21043625	141248 (0.67%)	20902377 (99.33%)
TK15-R-1	20748921	21191 (0.10%)	20727730 (99.90%)
TK15-R-2	20519763	20527 (0.10%)	20499236 (99.90%)
TK15-R-3	21688101	25553 (0.12%)	21662548 (99.88%)
TK16-C	20874806	392463 (1.88%)	20482343 (98.12%)
TK16-R-1	21407948	19059 (0.09%)	21388889 (99.91%)
TK16-R-2	23527968	30068 (0.13%)	23497900 (99.87%)
TK16-R-3	29111845	48640 (0.17%)	29063205 (99.83%)
