# Supplementary material for: Global Analysis of Transcriptome and Translatome Revealed That Coordinated WNT and FGF Regulate the Carapacial Ridge Development of Chinese Soft-Shell Turtle
Source: Int J Mol Sci. 2021 Nov 18;22(22):12441. doi: 10.3390/ijms222212441 (PMC8621500; doi:10.3390/ijms222212441)
Supplement: Supplementary file 1 [file ijms-22-12441-s001.zip › Sumpplement file S1.xls]

Sample	Clean Data(bp)	Q20(%)	Q30(%)	GC(%)	N(%)	HQ Clean Data(bp)	Q20(%)	Q30(%)	GC(%)	N(%)	HQ Clean Data / Clean Data (%)
TK14-C	6567740100	6209377430 (94.54%)	5756613386 (87.65%)	3279289381 (49.93%)	274878 (0.00%)	6429057282	6126359657 (95.29%)	5700733220 (88.67%)	3206476082 (49.87%)	265070 (0.00%)	97.89%
TK14-R-1	7137041700	6748370317 (94.55%)	6259904798 (87.71%)	3661481809 (51.30%)	263465 (0.00%)	6977590990	6650513790 (95.31%)	6193463032 (88.76%)	3575178990 (51.24%)	251870 (0.00%)	97.77%
TK14-R-2	6184055100	5847100511 (94.55%)	5418090193 (87.61%)	3048041571 (49.29%)	337612 (0.01%)	6045926031	5762229170 (95.31%)	5360889688 (88.67%)	2976158315 (49.23%)	329683 (0.01%)	97.77%
TK14-R-3	6476167500	6124822310 (94.57%)	5676345753 (87.65%)	3192574679 (49.30%)	329514 (0.01%)	6338056158	6039960402 (95.30%)	5618957576 (88.65%)	3119980009 (49.23%)	322100 (0.01%)	97.87%
TK15-C	6471415500	6066023291 (93.74%)	5569385984 (86.06%)	3648403552 (56.38%)	302694 (0.00%)	6305944093	5964654013 (94.59%)	5500657873 (87.23%)	3550779346 (56.31%)	294879 (0.00%)	97.44%
TK15-R-1	6384437700	6014660002 (94.21%)	5558933359 (87.07%)	3146995705 (49.29%)	257013 (0.00%)	6218414872	5912043162 (95.07%)	5489306013 (88.28%)	3060355308 (49.21%)	245239 (0.00%)	97.4%
TK15-R-2	6294415200	5942708554 (94.41%)	5498534577 (87.36%)	3122414684 (49.61%)	254932 (0.00%)	6149839295	5853581404 (95.18%)	5438150678 (88.43%)	3046324268 (49.54%)	245518 (0.00%)	97.7%
TK15-R-3	6679840800	6383869876 (95.57%)	6028720748 (90.25%)	3409993873 (51.05%)	711840 (0.01%)	6501991444	6272147694 (96.47%)	5952389955 (91.55%)	3316852678 (51.01%)	697811 (0.01%)	97.34%
TK16-C	6382653600	6026360579 (94.42%)	5573953858 (87.33%)	3304133335 (51.77%)	309641 (0.00%)	6255953548	5949283417 (95.10%)	5521628375 (88.26%)	3234748416 (51.71%)	303301 (0.00%)	98.01%
TK16-R-1	6568935900	6201048144 (94.40%)	5737583282 (87.34%)	3255976805 (49.57%)	321812 (0.00%)	6416354916	6106943039 (95.18%)	5673861085 (88.43%)	3175717577 (49.49%)	313742 (0.00%)	97.68%
TK16-R-2	7253744400	6808738348 (93.87%)	6264181858 (86.36%)	3636969401 (50.14%)	336502 (0.00%)	7051168450	6683148375 (94.78%)	6178794179 (87.63%)	3529181644 (50.05%)	327033 (0.00%)	97.21%
TK16-R-3	8851713300	8427055563 (95.20%)	7873652244 (88.95%)	4649843232 (52.53%)	100324 (0.00%)	8724449002	8348742582 (95.69%)	7818358236 (89.61%)	4577096295 (52.46%)	96097 (0.00%)	98.56%
