# Supplementary material for: Global Analysis of Transcriptome and Translatome Revealed That Coordinated WNT and FGF Regulate the Carapacial Ridge Development of Chinese Soft-Shell Turtle
Source: Int J Mol Sci. 2021 Nov 18;22(22):12441. doi: 10.3390/ijms222212441 (PMC8621500; doi:10.3390/ijms222212441)
Supplement: Supplementary file 1 [file ijms-22-12441-s001.zip › Sumpplement file S2.xls]

Sample	Clean Reads Num	HQ Clean Reads Num(%)	Read Length	Adapter(%)	Low Quality(%)	Poly A(%)	N(%)
TK14-C	43784934	42903176 (97.99%)	150/150	304965 (0.93%)	874274 (2%)	52 (0%)	2 (0%)
TK14-R-1	47580278	46565836 (97.87%)	150/150	282519 (0.8%)	1005142 (2.11%)	6 (0%)	0 (0%)
TK14-R-2	41227034	40346390 (97.86%)	150/150	289836 (0.94%)	872992 (2.12%)	12 (0%)	0 (0%)
TK14-R-3	43174450	42292594 (97.96%)	150/150	206034 (0.64%)	874884 (2.03%)	8 (0%)	2 (0%)
TK15-C	43142770	42087250 (97.55%)	150/150	146295 (0.46%)	1047130 (2.43%)	2 (0%)	2 (0%)
TK15-R-1	42562918	41497842 (97.50%)	150/150	222903 (0.7%)	1057590 (2.48%)	2 (0%)	2 (0%)
TK15-R-2	41962768	41039526 (97.80%)	150/150	200760 (0.64%)	915652 (2.18%)	8 (0%)	0 (0%)
TK15-R-3	44532272	43376202 (97.40%)	150/150	138333 (0.42%)	1148426 (2.58%)	0 (0%)	0 (0%)
TK16-C	42551024	41749612 (98.12%)	150/150	189525 (0.6%)	793836 (1.87%)	14 (0%)	0 (0%)
TK16-R-1	43792906	42815896 (97.77%)	150/150	160683 (0.49%)	968956 (2.21%)	6 (0%)	0 (0%)
TK16-R-2	48358296	47055936 (97.31%)	150/150	194826 (0.54%)	1292700 (2.67%)	4 (0%)	0 (0%)
TK16-R-3	59011422	58223690 (98.67%)	150/150	168891 (0.38%)	777898 (1.32%)	0 (0%)	2 (0%)
