# Supplementary material for: Global Analysis of Transcriptome and Translatome Revealed That Coordinated WNT and FGF Regulate the Carapacial Ridge Development of Chinese Soft-Shell Turtle
Source: Int J Mol Sci. 2021 Nov 18;22(22):12441. doi: 10.3390/ijms222212441 (PMC8621500; doi:10.3390/ijms222212441)
Supplement: Supplementary file 1 [file ijms-22-12441-s001.zip › Supplement file S6.xls]

id	TK14-C	TK15-C	TK16-C	TK14-R	TK15-R	TK16-R
ENSPSIG00000000379	15.99	0.61	0.09	16.0033	8.24333	4.01
ENSPSIG00000000515	76.1	28.59	7.73	112.45	141.693	118.943
ENSPSIG00000001750	11.25	59.11	19.31	16.5867	20.1733	35.9567
ENSPSIG00000003298	40.61	28.73	114.74	43.2233	52.62	140.167
ENSPSIG00000003397	17.67	5.95	22.32	16.7633	24.4433	56.3433
ENSPSIG00000004050	30.11	15.63	0.49	42.8133	39.1967	29.51
ENSPSIG00000004241	0.41	2.02	0	0.566667	1.03333	1.64333
ENSPSIG00000004450	45.46	110.13	11.2	62.6267	66.6967	64.64
ENSPSIG00000004849	1.9	1.21	0.78	0.296667	1.19667	2.34333
ENSPSIG00000005199	17.15	2.12	6.5	21.0233	16.9767	12.3033
ENSPSIG00000005233	5.5	0.62	0.15	6.04333	5.96333	2.79667
ENSPSIG00000005739	41.3	44.13	261.57	42.1533	58.49	138.307
ENSPSIG00000006468	20.66	2.6	10.43	23.37	21.3467	16.3633
ENSPSIG00000006494	3.34	0.6	2.18	4.06	7.85	23.0033
ENSPSIG00000006829	51.37	207.08	17.41	65.9267	57.9667	71.4533
ENSPSIG00000006970	11.15	29.02	1.91	18.8033	13.82	8.17667
ENSPSIG00000007186	1.05	8.5	3.14	3.4	6.47667	7.57
ENSPSIG00000007315	32.3	30.07	1.67	41.41	47.8533	37.46
ENSPSIG00000008226	6.27	0.67	0.85	7.36667	7.62333	4.53333
ENSPSIG00000008971	32.55	1.45	0.73	42.4133	43.28	27.47
ENSPSIG00000009112	19.19	4.85	16.43	20.3767	20.8367	18.4967
ENSPSIG00000009224	3.68	0.5	0.77	5.25333	4.82333	3.9
ENSPSIG00000009470	5.51	15.62	8.32	7.13333	11.21	11.1467
ENSPSIG00000009582	2.72	0.82	0.08	3.74333	3.84333	3.03667
ENSPSIG00000010025	31.97	0.83	0	33.4967	28.5267	18.83
ENSPSIG00000010126	14.87	14.64	1.12	22.8967	21.2633	18.7167
ENSPSIG00000010300	64.17	11.67	44.75	26.0533	24.8967	23.5
ENSPSIG00000010491	4.45	0.22	0.45	6.64	13.66	18.8167
ENSPSIG00000010685	18.06	3.14	11.13	21.8033	29.4567	25.1833
ENSPSIG00000011346	42.88	27.64	7.29	57.4833	59.2367	52.2833
ENSPSIG00000011596	4.94	1.11	0	5.83333	6.29333	4.88
ENSPSIG00000011711	3.41	0.3	0.1	4.23	7.49333	6.96
ENSPSIG00000011726	25.56	18.45	0.13	37.64	37.0633	32.8167
ENSPSIG00000011911	0.76	0.81	0	0.65	1.04333	1.43667
ENSPSIG00000012179	254.13	23.89	4.22	269.897	259.047	187.137
ENSPSIG00000013302	26.59	71.07	26.21	30.67	30.3433	41.3433
ENSPSIG00000013669	18.31	12.14	41.57	19.0133	23.8233	32.4733
ENSPSIG00000014554	25.2	41.52	6.77	36.2533	38.3267	36.62
ENSPSIG00000014584	21.94	2.6	10.65	14.5133	11.5533	6.92
ENSPSIG00000014614	25.79	4.41	25.28	25.6067	24.51	19.7067
ENSPSIG00000014878	12.42	3.73	24.88	13.5333	17.3267	21.99
ENSPSIG00000015083	11.28	0.85	0.35	14.21	17.4233	20.5067
ENSPSIG00000015484	29.06	8.74	36.71	21.4167	16.02	15.77
ENSPSIG00000015702	32.19	5.53	14.43	28.35	26.5267	19.26
ENSPSIG00000016027	25.97	3.73	3.5	28.5833	25.7933	17.08
ENSPSIG00000016217	6.16	0.42	0.19	7.67333	8.23667	5.97667
ENSPSIG00000016291	26.63	4.33	1.26	26.19	27.7067	23.2233
ENSPSIG00000016980	3.07	0.24	0.19	3.41333	1.40333	0.506667
ENSPSIG00000018086	53.12	25.99	9.05	69.03	74.7133	63.7833
XLOC_004742	23.78	5.09	0	37.16	36.8333	26.94
XLOC_012376	27.83	59.83	94.69	27.1867	22.6167	27.17
XLOC_016147	6.78	3.33	0	10.45	15.19	15
XLOC_018927	3.81	21.46	6.48	4.84667	10.6967	30.9333
XLOC_018928	2.96	4.3	0	5.96	12.2967	28.4067
XLOC_024708	14.17	32.78	1.42	25.4033	22.02	19.8233
XLOC_026016	4.86	0.16	0	7.03	7.27667	4.88
XLOC_026460	6.87	2.2	11.95	6.79667	5.95	6.83
XLOC_028818	87.7	24.48	111.5	81.34	77.8867	83.6667
