# Supplementary material for: Global Analysis of Transcriptome and Translatome Revealed That Coordinated WNT and FGF Regulate the Carapacial Ridge Development of Chinese Soft-Shell Turtle
Source: Int J Mol Sci. 2021 Nov 18;22(22):12441. doi: 10.3390/ijms222212441 (PMC8621500; doi:10.3390/ijms222212441)
Supplement: Supplementary file 1 [file ijms-22-12441-s001.zip › Supplement file S7.xls]

id	TK14-C	TK15-C	TK16-C	TK14-R	TK15-R	TK16-R	TK14-te	TK15-te	TK16-te
ENSPSIG00000000379	15.99	0.61	0.09	16.0033	8.24333	4.01	0.999169	0.0739992	0.0224439
ENSPSIG00000003298	40.61	28.73	114.74	43.2233	52.62	140.167	0.93954	0.54599	0.818595
ENSPSIG00000003397	17.67	5.95	22.32	16.7633	24.4433	56.3433	1.05409	0.24342	0.396143
ENSPSIG00000005739	41.3	44.13	261.57	42.1533	58.49	138.307	0.979757	0.754488	1.89123
ENSPSIG00000006494	3.34	0.6	2.18	4.06	7.85	23.0033	0.82266	0.0764331	0.094769
ENSPSIG00000010491	4.45	0.22	0.45	6.64	13.66	18.8167	0.670181	0.0161054	0.0239149
ENSPSIG00000016980	3.07	0.24	0.19	3.41333	1.40333	0.506667	0.899415	0.171022	0.375
