# Supplementary material for: Global Analysis of Transcriptome and Translatome Revealed That Coordinated WNT and FGF Regulate the Carapacial Ridge Development of Chinese Soft-Shell Turtle
Source: Int J Mol Sci. 2021 Nov 18;22(22):12441. doi: 10.3390/ijms222212441 (PMC8621500; doi:10.3390/ijms222212441)
Supplement: Supplementary file 1 [file ijms-22-12441-s001.zip › Supplement file S8.xls]

## Sheet: Sheet1
id	TK14-C_fpkm	TK15-C_fpkm	TK16-C_fpkm	TK14-R-1_fpkm	TK14-R-2_fpkm	TK14-R-3_fpkm	TK15-R-1_fpkm	TK15-R-2_fpkm	TK15-R-3_fpkm	TK16-R-1_fpkm	TK16-R-2_fpkm	TK16-R-3_fpkm	TK14-C_count	TK15-C_count	TK16-C_count	TK14-R-1_count	TK14-R-2_count	TK14-R-3_count	TK15-R-1_count	TK15-R-2_count	TK15-R-3_count	TK16-R-1_count	TK16-R-2_count	TK16-R-3_count	Symbol	Description	KEGG_A_class	KEGG_B_class	Pathway	K_ID	GO Component
ENSPSIG00000000379	15.99	0.61	0.09	12.5	18.02	17.49	9.14	9.4	6.19	4.93	5.72	1.38	221	7	1	189	245	266	128	131	92	71	86	26	FZD10	frizzled class receptor 10 [Source:HGNC Symbol;Acc:HGNC:4039]	Environmental Information Processing;Organismal Systems	Endocrine system;Signal transduction	ko04310//Wnt signaling pathway;ko04916//Melanogenesis	K02842	GO:0044422//organelle part;GO:0044446//intracellular organelle part;GO:0005622//intracellular;GO:0070013//intracellular organelle lumen;GO:0005654//nucleoplasm;GO:0043229//intracellular organelle;GO:0043231//intracellular membrane-bounded organelle;GO:0005623//cell;GO:0044428//nuclear part;GO:0044424//intracellular part;GO:0005575//cellular_component;GO:0005737//cytoplasm;GO:0043233//organelle lu…
ENSPSIG00000000515	76.1	28.59	7.73	129.76	118.88	88.71	141.49	168.32	115.27	135.89	112.28	108.66	461	141	38	850	699	587	850	1013	729	837	721	871	JUN	Jun proto-oncogene, AP-1 transcription factor subunit [Source:HGNC Symbol;Acc:HGNC:6204]	Organismal Systems;Environmental Information Processing;Cellular Processes	Immune system;Cellular commiunity;Endocrine system;Signal transduction	ko04010//MAPK signaling pathway;ko04510//Focal adhesion;ko04310//Wnt signaling pathway;ko04620//Toll-like receptor signaling pathway;ko04012//ErbB signaling pathway;ko04912//GnRH signaling pathway	K04448	GO:0044424//intracellular part;GO:0005575//cellular_component;GO:0044446//intracellular organelle part;GO:0005623//cell;GO:0031974//membrane-enclosed lumen;GO:0043232//intracellular non-membrane-bounded organelle;GO:0005694//chromosome;GO:0043226//organelle;GO:0005622//intracellular;GO:0043229//intracellular organelle;GO:0044428//nuclear part;GO:0043231//intracellular membrane-bounded organelle;G…
ENSPSIG00000001750	11.25	59.11	19.31	20.16	16.78	12.82	18.14	18.23	24.15	22.42	39.71	45.74	150	656	209	294	220	188	245	245	346	311	576	829	FZD9	frizzled class receptor 9 [Source:HGNC Symbol;Acc:HGNC:4047]	Organismal Systems;Environmental Information Processing	Endocrine system;Signal transduction	ko04310//Wnt signaling pathway;ko04916//Melanogenesis	K02842	GO:0016020//membrane;GO:0044424//intracellular part;GO:0005737//cytoplasm;GO:0005622//intracellular;GO:0005886//plasma membrane;GO:0005575//cellular_component;GO:0005623//cell;GO:0044464//cell part;GO:0071944//cell periphery
ENSPSIG00000001835	0.16	0.39	0	0.9	0.41	0.22	0.56	0	0.15	0.16	0.38	0	2	4	0	12	5	3	7	0	2	2	5	0	-	-	Cellular Processes;Organismal Systems;Environmental Information Processing	Circulatory system;Cellular commiunity;Cell motility;Signal transduction;Transport and catabolism	ko04144//Endocytosis;ko04810//Regulation of actin cytoskeleton;ko04510//Focal adhesion;ko04310//Wnt signaling pathway;ko04530//Tight junction;ko04270//Vascular smooth muscle contraction;ko04520//Adherens junction;ko04350//TGF-beta signaling pathway	K04513	GO:0044464//cell part;GO:0005623//cell;GO:0005622//intracellular;GO:0005575//cellular_component
ENSPSIG00000002266	550.17	185.5	350.54	679.12	679.83	616.39	692.19	698.94	619.11	744.41	686.99	561.45	12353	3491	6387	16730	15073	15253	15842	15891	15071	17516	16918	17279	CTNNB1	catenin (cadherin-associated protein), beta 1, 88kDa (CTNNB1), mRNA [Source:RefSeq mRNA;Acc:NM_001286932]	Environmental Information Processing;Organismal Systems;Cellular Processes	Cellular commiunity;Endocrine system;Signal transduction	ko04510//Focal adhesion;ko04310//Wnt signaling pathway;ko04530//Tight junction;ko04916//Melanogenesis;ko04520//Adherens junction	K02105	GO:0005694//chromosome;GO:0016020//membrane;GO:0043233//organelle lumen;GO:0043234//protein complex;GO:0044444//cytoplasmic part;GO:0043227//membrane-bounded organelle;GO:0031974//membrane-enclosed lumen;GO:0043231//intracellular membrane-bounded organelle;GO:0043232//intracellular non-membrane-bounded organelle;GO:0005829//cytosol;GO:0044422//organelle part;GO:0005575//cellular_component;GO:0005…
ENSPSIG00000002794	5.59	3.28	8.62	8.55	8.25	6.19	8.13	7.79	6.5	12.6	12.37	8.72	271	134	339	456	396	331	404	384	344	644	662	583	PRICKLE2	prickle planar cell polarity protein 2 [Source:HGNC Symbol;Acc:HGNC:20340]	Environmental Information Processing	Signal transduction	ko04310//Wnt signaling pathway	K04511	GO:0005737//cytoplasm;GO:0005622//intracellular;GO:0005575//cellular_component;GO:0005623//cell;GO:0044464//cell part;GO:0044424//intracellular part
ENSPSIG00000003008	0	0.1	0	0.15	0.13	0	0.17	0.29	0.08	0.12	0.12	0.06	0	2	0	4	3	0	4	7	2	3	3	2	FOSL1	FOS like 1, AP-1 transcription factor subunit [Source:HGNC Symbol;Acc:HGNC:13718]	Environmental Information Processing	Signal transduction	ko04310//Wnt signaling pathway	K04502	GO:0043226//organelle;GO:0044422//organelle part;GO:0044428//nuclear part;GO:0043233//organelle lumen;GO:0044464//cell part;GO:0031974//membrane-enclosed lumen;GO:0070013//intracellular organelle lumen;GO:0005623//cell;GO:0005575//cellular_component;GO:0043231//intracellular membrane-bounded organelle;GO:0005634//nucleus;GO:0043229//intracellular organelle;GO:0005622//intracellular;GO:0031981//nu…
ENSPSIG00000003298	40.61	28.73	114.74	42.44	44.78	42.45	54.54	52.55	50.77	148.15	142.83	129.52	721	438	1757	793	745	828	929	887	923	2589	2566	2995	LEF1	lymphoid enhancer-binding factor 1 [Source:RefSeq peptide;Acc:NP_001273852]	Cellular Processes;Organismal Systems;Environmental Information Processing	Signal transduction;Endocrine system;Cellular commiunity	ko04310//Wnt signaling pathway;ko04916//Melanogenesis;ko04520//Adherens junction	K04492	GO:0043227//membrane-bounded organelle;GO:0032991//macromolecular complex;GO:0043226//organelle;GO:0005622//intracellular;GO:0005634//nucleus;GO:0043234//protein complex;GO:0043231//intracellular membrane-bounded organelle;GO:0005737//cytoplasm;GO:0005575//cellular_component;GO:0044424//intracellular part;GO:0044464//cell part;GO:0043229//intracellular organelle;GO:0005623//cell
ENSPSIG00000003397	17.67	5.95	22.32	12.51	17.72	20.06	25.12	23.56	24.65	68.87	60.36	39.8	951	270	975	741	945	1192	1386	1289	1450	3909	3589	2958	WNT5A	Wnt family member 5A [Source:HGNC Symbol;Acc:HGNC:12784]	Environmental Information Processing;Organismal Systems	Endocrine system;Signal transduction	ko04310//Wnt signaling pathway;ko04916//Melanogenesis;ko04340//Hedgehog signaling pathway	K00444	GO:0005623//cell;GO:0005576//extracellular region;GO:0044421//extracellular region part;GO:0005578//proteinaceous extracellular matrix;GO:0044464//cell part;GO:0031012//extracellular matrix;GO:0005615//extracellular space;GO:0005575//cellular_component;GO:0005622//intracellular
ENSPSIG00000004050	30.11	15.63	0.49	47.13	44.91	36.4	44.42	40.52	32.65	32.03	32.97	23.53	380	164	5	650	557	505	567	515	442	420	452	403	-	-	Environmental Information Processing	Signal transduction	ko04310//Wnt signaling pathway;ko04068//FoxO signaling pathway;ko04340//Hedgehog signaling pathway	K08960	GO:0005575//cellular_component;GO:0043227//membrane-bounded organelle;GO:0044424//intracellular part;GO:0043231//intracellular membrane-bounded organelle;GO:0005622//intracellular;GO:0005623//cell;GO:0005634//nucleus;GO:0044464//cell part;GO:0043229//intracellular organelle;GO:0043226//organelle
ENSPSIG00000004172	14.08	0	0	81.93	119.52	33.1	41.19	149.36	201.06	139.69	0	49.71	1	0	0	5	7	2	2	7	7	5	0	2	CTNNBIP1	catenin beta interacting protein 1 [Source:HGNC Symbol;Acc:HGNC:16913]	Environmental Information Processing	Signal transduction	ko04310//Wnt signaling pathway	K04493	GO:0043231//intracellular membrane-bounded organelle;GO:0043229//intracellular organelle;GO:0043226//organelle;GO:0044424//intracellular part;GO:0005634//nucleus;GO:0005623//cell;GO:0005575//cellular_component;GO:0005737//cytoplasm;GO:0032991//macromolecular complex;GO:0044444//cytoplasmic part;GO:0005829//cytosol;GO:0044464//cell part;GO:0043227//membrane-bounded organelle;GO:0043234//protein co…
ENSPSIG00000004241	0.41	2.02	0	0.63	0.57	0.5	1.1	0.69	1.31	2.15	1.03	1.75	3	12	0	5	4	4	8	5	10	16	8	17	WNT3	Wnt family member 3 [Source:HGNC Symbol;Acc:HGNC:12782]	Organismal Systems;Environmental Information Processing	Endocrine system;Signal transduction	ko04310//Wnt signaling pathway;ko04916//Melanogenesis;ko04340//Hedgehog signaling pathway	K00312	GO:0005576//extracellular region;GO:0031012//extracellular matrix;GO:0005575//cellular_component;GO:0044421//extracellular region part;GO:0005578//proteinaceous extracellular matrix
ENSPSIG00000004450	45.46	110.13	11.2	70.48	63.82	53.58	61.73	60.57	77.79	58.55	64.19	71.18	420	840	84	709	577	543	573	561	764	558	639	885	CSNK2A2	casein kinase 2 alpha 2 [Source:HGNC Symbol;Acc:HGNC:2459]	Environmental Information Processing;Genetic Information Processing;Cellular Processes	Signal transduction;Translation;Cellular commiunity	ko04310//Wnt signaling pathway;ko04530//Tight junction;ko04520//Adherens junction;ko03008//Ribosome biogenesis in eukaryotes	K03097	GO:0005623//cell;GO:0043227//membrane-bounded organelle;GO:0005622//intracellular;GO:0032991//macromolecular complex;GO:0005634//nucleus;GO:0043226//organelle;GO:0005575//cellular_component;GO:0043234//protein complex;GO:0044424//intracellular part;GO:0043231//intracellular membrane-bounded organelle;GO:0043229//intracellular organelle;GO:0044464//cell part
ENSPSIG00000004666	37.84	10.27	24.9	40.52	48.21	42.59	48.89	49.47	42.37	48.04	51.77	42.62	1549	354	827	1824	1954	1924	2049	2057	1892	2071	2337	2405	SFRP1	secreted frizzled related protein 1 [Source:HGNC Symbol;Acc:HGNC:10776]	Environmental Information Processing	Signal transduction	ko04310//Wnt signaling pathway	K02166	GO:0031012//extracellular matrix;GO:0005578//proteinaceous extracellular matrix;GO:0005622//intracellular;GO:0005575//cellular_component;GO:0044444//cytoplasmic part;GO:0005737//cytoplasm;GO:0005829//cytosol;GO:0043226//organelle;GO:0044464//cell part;GO:0005576//extracellular region;GO:0005615//extracellular space;GO:0044424//intracellular part;GO:0005623//cell;GO:0044421//extracellular region p…
ENSPSIG00000004730	36.28	67.39	49.79	24	18.08	27.91	15.81	18.93	22.47	18.9	20.91	36.04	1092.02	1704.52	1216.12	793.45	538.17	926.59	486.21	577.99	735.75	597.69	692.28	1491.57	RBX1	ring-box 1 [Source:HGNC Symbol;Acc:HGNC:9928]	Cellular Processes;Genetic Information Processing;Environmental Information Processing	Signal transduction;Folding, sorting and degradation;Replication and repair;Cell growth and death	ko04141//Protein processing in endoplasmic reticulum;ko04110//Cell cycle;ko04310//Wnt signaling pathway;ko04120//Ubiquitin mediated proteolysis;ko04114//Oocyte meiosis;ko04350//TGF-beta signaling pathway;ko03420//Nucleotide excision repair	K03868	GO:0043229//intracellular organelle;GO:0043233//organelle lumen;GO:0044424//intracellular part;GO:0005622//intracellular;GO:0005634//nucleus;GO:0005575//cellular_component;GO:0043226//organelle;GO:0031981//nuclear lumen;GO:0044422//organelle part;GO:0043227//membrane-bounded organelle;GO:0044428//nuclear part;GO:0005623//cell;GO:0043231//intracellular membrane-bounded organelle;GO:0005737//cytopl…
ENSPSIG00000004849	1.9	1.21	0.78	0.6	0	0.29	0	3.27	0.32	2.27	2.5	2.26	6	3	2	2	0	1	0	10	1	7	8	9	DKK4	dickkopf WNT signaling pathway inhibitor 4 [Source:HGNC Symbol;Acc:HGNC:2894]	Environmental Information Processing	Signal transduction	ko04310//Wnt signaling pathway	K02165	GO:0005576//extracellular region;GO:0005575//cellular_component
ENSPSIG00000004991	811.11	724.81	237.66	812.99	856.88	935.41	815.65	831.7	920.16	682.14	683.23	851.93	1411	927	334	1459	1366	1725	1280	1345	1461	1084	1117	1731	-	-	Environmental Information Processing;Cellular Processes;Genetic Information Processing	Cell growth and death;Signal transduction;Folding, sorting and degradation	ko04141//Protein processing in endoplasmic reticulum;ko04110//Cell cycle;ko04310//Wnt signaling pathway;ko04120//Ubiquitin mediated proteolysis;ko04114//Oocyte meiosis;ko04350//TGF-beta signaling pathway	K03094	GO:0044446//intracellular organelle part;GO:0043229//intracellular organelle;GO:0043228//non-membrane-bounded organelle;GO:0043232//intracellular non-membrane-bounded organelle;GO:0044422//organelle part;GO:0005815//microtubule organizing center;GO:0015630//microtubule cytoskeleton;GO:0044444//cytoplasmic part;GO:0044430//cytoskeletal part;GO:0005622//intracellular;GO:0005575//cellular_component;…
ENSPSIG00000005199	17.15	2.12	6.5	20.88	22.68	19.51	19.27	19.93	11.73	14.01	16.5	6.4	807	97	286	1014	1003	984	925	912	627	732	879	475	DAAM1	dishevelled associated activator of morphogenesis 1 [Source:HGNC Symbol;Acc:HGNC:18142]	Environmental Information Processing	Signal transduction	ko04310//Wnt signaling pathway	K04512	GO:0043228//non-membrane-bounded organelle;GO:0005929//cilium;GO:0043232//intracellular non-membrane-bounded organelle;GO:0044446//intracellular organelle part;GO:0016020//membrane;GO:0044422//organelle part;GO:0071944//cell periphery;GO:0005575//cellular_component;GO:0005622//intracellular;GO:0044430//cytoskeletal part;GO:0043229//intracellular organelle;GO:0042995//cell projection;GO:0044444//c…
ENSPSIG00000005233	5.5	0.62	0.15	6.61	5.52	6	7.33	7.21	3.35	2.15	4.22	2.02	50	6	1	64	51	59	67	65	32	21	44	24	MAPK10	mitogen-activated protein kinase 10 [Source:HGNC Symbol;Acc:HGNC:6872]	Genetic Information Processing;Cellular Processes;Environmental Information Processing;Organismal Systems	Cellular commiunity;Immune system;Folding, sorting and degradation;Signal transduction;Endocrine system	ko04010//MAPK signaling pathway;ko04510//Focal adhesion;ko04141//Protein processing in endoplasmic reticulum;ko04910//Insulin signaling pathway;ko04310//Wnt signaling pathway;ko04068//FoxO signaling pathway;ko04914//Progesterone-mediated oocyte maturation;ko04620//Toll-like receptor signaling pathway;ko04012//ErbB signaling pathway;ko04920//Adipocytokine signaling pathway;ko04912//GnRH signaling …	K04440	GO:0005623//cell;GO:0044464//cell part;GO:0005622//intracellular;GO:0005575//cellular_component
ENSPSIG00000005739	41.3	44.13	261.57	36.16	52.29	38.01	52.89	64.71	57.87	171.52	108.1	135.3	790	611	3062	906	1057	852	1173	1372	1295	3834	2511	3757	WIF1	WNT inhibitory factor 1 [Source:HGNC Symbol;Acc:HGNC:18081]	Environmental Information Processing	Signal transduction	ko04310//Wnt signaling pathway	K01691	-
ENSPSIG00000005889	12.07	20.89	13.64	19.36	14.86	13	17.91	17.18	19.34	20.22	23.17	19.02	470	707	452	814	574	549	723	678	787	810	969	1041	PPARD	peroxisome proliferator activated receptor delta [Source:HGNC Symbol;Acc:HGNC:9235]	Organismal Systems;Environmental Information Processing	Endocrine system;Signal transduction	ko04310//Wnt signaling pathway;ko03320//PPAR signaling pathway	K04504	GO:0043227//membrane-bounded organelle;GO:0044464//cell part;GO:0043226//organelle;GO:0043232//intracellular non-membrane-bounded organelle;GO:0044422//organelle part;GO:0043229//intracellular organelle;GO:0005634//nucleus;GO:0070013//intracellular organelle lumen;GO:0044446//intracellular organelle part;GO:0005694//chromosome;GO:0005623//cell;GO:0005575//cellular_component;GO:0031981//nuclear lu…
ENSPSIG00000006231	10.49	8.03	6.37	11.14	12.44	10.62	14.02	10.44	13.79	5.94	6.44	5.4	292.27	188	144.05	340.85	342.54	326.29	398.89	294.89	417.53	173.66	197.22	206.91	SOST	sclerostin [Source:HGNC Symbol;Acc:HGNC:13771]	Environmental Information Processing	Signal transduction	ko04310//Wnt signaling pathway	K16834	GO:0005576//extracellular region;GO:0005575//cellular_component;GO:0044421//extracellular region part;GO:0005615//extracellular space
ENSPSIG00000006468	20.66	2.6	10.43	19.6	26.66	23.85	24.54	24.41	15.09	20.08	19.57	9.44	1020	115	452	1051	1299	1283	1231	1206	815	1043	1058	637	PSEN1	presenilin 1 [Source:HGNC Symbol;Acc:HGNC:9508]	Environmental Information Processing	Signal transduction	ko04310//Wnt signaling pathway;ko04330//Notch signaling pathway	K04505	GO:0005737//cytoplasm;GO:0012505//endomembrane system;GO:0016020//membrane;GO:0043232//intracellular non-membrane-bounded organelle;GO:0043226//organelle;GO:0044464//cell part;GO:0005575//cellular_component;GO:0071944//cell periphery;GO:0044428//nuclear part;GO:0031982//vesicle;GO:0044424//intracellular part;GO:0005623//cell;GO:0031410//cytoplasmic vesicle;GO:0043228//non-membrane-bounded organel…
ENSPSIG00000006494	3.34	0.6	2.18	3.48	5.08	3.62	8.3	8.51	6.74	32.4	24.07	12.54	52	7	31	52	72	62	124	126	102	497	392	277	DKK2	dickkopf WNT signaling pathway inhibitor 2 [Source:HGNC Symbol;Acc:HGNC:2892]	Environmental Information Processing	Signal transduction	ko04310//Wnt signaling pathway	K02165	GO:0044421//extracellular region part;GO:0005575//cellular_component;GO:0005615//extracellular space;GO:0005576//extracellular region
ENSPSIG00000006829	51.37	207.08	17.41	72.44	64.37	60.97	54.33	47.18	72.39	52.66	59.41	102.29	669	2243	184	1031	824	873	716	619	1012	713	841	1809	CSNK2B	casein kinase 2 beta [Source:HGNC Symbol;Acc:HGNC:2460]	Environmental Information Processing;Cellular Processes;Genetic Information Processing	Cellular commiunity;Translation;Signal transduction	ko04310//Wnt signaling pathway;ko04530//Tight junction;ko04520//Adherens junction;ko03008//Ribosome biogenesis in eukaryotes	K03115	GO:0005634//nucleus;GO:0005737//cytoplasm;GO:0005886//plasma membrane;GO:0005575//cellular_component;GO:0071944//cell periphery;GO:0005622//intracellular;GO:0043226//organelle;GO:0044464//cell part;GO:0005576//extracellular region;GO:0005615//extracellular space;GO:0005623//cell;GO:0043229//intracellular organelle;GO:0044424//intracellular part;GO:0043234//protein complex;GO:0044421//extracellula…
ENSPSIG00000006970	11.15	29.02	1.91	26.6	15.93	13.88	10.28	17.43	13.75	5.01	10.19	9.33	72	153	10	186	100	98	66	112	93	33	70	80	WNT4	Wnt family member 4 [Source:HGNC Symbol;Acc:HGNC:12783]	Environmental Information Processing;Organismal Systems	Endocrine system;Signal transduction	ko04310//Wnt signaling pathway;ko04916//Melanogenesis;ko04340//Hedgehog signaling pathway	K00408	GO:0044464//cell part;GO:0005622//intracellular;GO:0005623//cell;GO:0031012//extracellular matrix;GO:0044424//intracellular part;GO:0005615//extracellular space;GO:0005575//cellular_component;GO:0005578//proteinaceous extracellular matrix;GO:0005576//extracellular region;GO:0044421//extracellular region part;GO:0005737//cytoplasm
ENSPSIG00000007055	2.72	1.67	4.22	4.71	3.99	3.02	7.55	6.05	4.35	4.36	5.5	3.27	93	48	117	177	135	114	264	210	162	157	207	154	WNT16	Wnt family member 16 [Source:HGNC Symbol;Acc:HGNC:16267]	Organismal Systems;Environmental Information Processing	Signal transduction;Endocrine system	ko04310//Wnt signaling pathway;ko04916//Melanogenesis;ko04340//Hedgehog signaling pathway	K01558	GO:0005576//extracellular region;GO:0031012//extracellular matrix;GO:0044464//cell part;GO:0005737//cytoplasm;GO:0005622//intracellular;GO:0005575//cellular_component;GO:0044424//intracellular part;GO:0005623//cell;GO:0005615//extracellular space;GO:0044421//extracellular region part;GO:0005578//proteinaceous extracellular matrix
ENSPSIG00000007186	1.05	8.5	3.14	4.48	4.38	1.34	4.7	6.16	8.57	7.22	6.67	8.82	7	57	22	40	37	10	36	43	73	59	62	86	RAC2	ras-related C3 botulinum toxin substrate 2 (rho family, small GTP binding protein Rac2) [Source:HGNC Symbol;Acc:HGNC:9802]	Cellular Processes;Environmental Information Processing	Cellular commiunity;Signal transduction;Cell motility	ko04010//MAPK signaling pathway;ko04810//Regulation of actin cytoskeleton;ko04510//Focal adhesion;ko04310//Wnt signaling pathway;ko04520//Adherens junction;ko04370//VEGF signaling pathway	K07860	GO:0044464//cell part;GO:0044444//cytoplasmic part;GO:0005623//cell;GO:0044422//organelle part;GO:0012505//endomembrane system;GO:0005737//cytoplasm;GO:0043227//membrane-bounded organelle;GO:0005575//cellular_component;GO:0044421//extracellular region part;GO:0043226//organelle;GO:0005615//extracellular space;GO:0031975//envelope;GO:0005829//cytosol;GO:0005622//intracellular;GO:0005856//cytoskele…
ENSPSIG00000007315	32.3	30.07	1.67	50.55	36.81	36.87	50.07	48.83	44.66	38.61	52.48	21.29	454	352	19	777	509	570	713	692	675	565	803	407	BTRC	beta-transducin repeat containing E3 ubiquitin protein ligase [Source:HGNC Symbol;Acc:HGNC:1144]	Genetic Information Processing;Cellular Processes;Environmental Information Processing	Signal transduction;Folding, sorting and degradation;Cell growth and death	ko04310//Wnt signaling pathway;ko04120//Ubiquitin mediated proteolysis;ko04114//Oocyte meiosis;ko04340//Hedgehog signaling pathway	K03362	GO:0043231//intracellular membrane-bounded organelle;GO:0043226//organelle;GO:0044424//intracellular part;GO:0005634//nucleus;GO:0005737//cytoplasm;GO:0005575//cellular_component;GO:0005623//cell;GO:0005622//intracellular;GO:0043227//membrane-bounded organelle;GO:0044464//cell part;GO:0043229//intracellular organelle
ENSPSIG00000008226	6.27	0.67	0.85	5.99	9.3	6.81	8.66	9.68	4.53	5.67	6.77	1.16	201	18	22	211	295	241	284	315	158	191	239	51	FZD6	frizzled class receptor 6 [Source:HGNC Symbol;Acc:HGNC:4044]	Environmental Information Processing;Organismal Systems	Endocrine system;Signal transduction	ko04310//Wnt signaling pathway;ko04916//Melanogenesis	K02376	GO:0005623//cell;GO:0016020//membrane;GO:0005886//plasma membrane;GO:0071944//cell periphery;GO:0044464//cell part;GO:0005575//cellular_component
ENSPSIG00000008288	11.61	10.75	4.02	16.12	14.98	13.14	15.34	13.03	10.84	7.58	11.47	11.07	150	140	58	209	187	187	189	170	160	103	156	201	WNT5B	Wnt family member 5B [Source:HGNC Symbol;Acc:HGNC:16265]	Environmental Information Processing;Organismal Systems	Signal transduction;Endocrine system	ko04310//Wnt signaling pathway;ko04916//Melanogenesis;ko04340//Hedgehog signaling pathway	K00444	GO:0044421//extracellular region part;GO:0005615//extracellular space;GO:0005575//cellular_component;GO:0005578//proteinaceous extracellular matrix;GO:0005623//cell;GO:0031012//extracellular matrix;GO:0005576//extracellular region;GO:0043226//organelle
ENSPSIG00000008971	32.55	1.45	0.73	41.15	49.25	36.84	45.83	49.39	34.62	34.23	40.89	7.29	452	13	9	593	643	556	620	669	478	466	575	109	GSK3B	glycogen synthase kinase 3 beta [Source:HGNC Symbol;Acc:HGNC:4617]	Cellular Processes;Organismal Systems;Environmental Information Processing	Cellular commiunity;Cell growth and death;Signal transduction;Endocrine system	ko04510//Focal adhesion;ko04910//Insulin signaling pathway;ko04110//Cell cycle;ko04310//Wnt signaling pathway;ko04916//Melanogenesis;ko04012//ErbB signaling pathway;ko04340//Hedgehog signaling pathway	K03083	GO:0043229//intracellular organelle;GO:0005856//cytoskeleton;GO:0044424//intracellular part;GO:0044422//organelle part;GO:0032991//macromolecular complex;GO:0044430//cytoskeletal part;GO:0044446//intracellular organelle part;GO:0005634//nucleus;GO:0005575//cellular_component;GO:0005623//cell;GO:0005886//plasma membrane;GO:0015630//microtubule cytoskeleton;GO:0071944//cell periphery;GO:0044464//ce…
ENSPSIG00000009112	19.19	4.85	16.43	14.05	25.23	21.85	23.87	22.44	16.2	24.96	19.83	10.7	813	173	565	655	1059	1022	1036	966	749	1114	927	625	NKD1	naked cuticle homolog 1 [Source:HGNC Symbol;Acc:HGNC:17045]	Environmental Information Processing	Signal transduction	ko04310//Wnt signaling pathway	K03213	GO:0044464//cell part;GO:0005622//intracellular;GO:0005575//cellular_component;GO:0005623//cell
ENSPSIG00000009181	14.4	3.92	5.2	14	20.86	16.01	17.64	17.85	11.31	16.16	13.86	7.13	689	158	202	737	989	846	865	868	591	815	732	471	-	-	Environmental Information Processing	Signal transduction	ko04310//Wnt signaling pathway	K04508	GO:0044464//cell part;GO:0032991//macromolecular complex;GO:0043234//protein complex;GO:0005575//cellular_component;GO:0005622//intracellular;GO:0005623//cell
ENSPSIG00000009182	0.45	0	0	0.88	0.26	0.47	1.01	1.02	0.54	0.99	2.89	0.33	7	0	0	15	4	8	16	16	9	16	49	7	WNT9A	Wnt family member 9A [Source:HGNC Symbol;Acc:HGNC:12778]	Organismal Systems;Environmental Information Processing	Signal transduction;Endocrine system	ko04310//Wnt signaling pathway;ko04916//Melanogenesis;ko04340//Hedgehog signaling pathway	K01064	GO:0005575//cellular_component;GO:0005578//proteinaceous extracellular matrix;GO:0005576//extracellular region;GO:0044421//extracellular region part;GO:0005615//extracellular space;GO:0043226//organelle;GO:0031012//extracellular matrix
ENSPSIG00000009224	3.68	0.5	0.77	4.37	7.13	4.26	6.09	5.86	2.52	4.49	5.8	1.41	408	47	69	535	786	523	694	662	306	527	713	217	LRP5	LDL receptor related protein 5 [Source:HGNC Symbol;Acc:HGNC:6697]	Environmental Information Processing	Signal transduction	ko04310//Wnt signaling pathway	K03068	GO:0043226//organelle;GO:0043231//intracellular membrane-bounded organelle;GO:0044464//cell part;GO:0043229//intracellular organelle;GO:0044444//cytoplasmic part;GO:0005622//intracellular;GO:0005737//cytoplasm;GO:0005575//cellular_component;GO:0005739//mitochondrion;GO:0071944//cell periphery;GO:0044424//intracellular part;GO:0043227//membrane-bounded organelle;GO:0005623//cell;GO:0005886//plasma…
ENSPSIG00000009470	5.51	15.62	8.32	5.8	8.85	6.75	9.96	9.35	14.32	11.69	8.49	13.26	98	232	120	113	155	132	180	168	275	217	165	322	CCND3	cyclin D3 [Source:HGNC Symbol;Acc:HGNC:1585]	Cellular Processes;Environmental Information Processing	Signal transduction;Cellular commiunity;Cell growth and death	ko04510//Focal adhesion;ko04110//Cell cycle;ko04310//Wnt signaling pathway;ko04630//Jak-STAT signaling pathway;ko04115//p53 signaling pathway	K10152	GO:0005622//intracellular;GO:0043227//membrane-bounded organelle;GO:0005634//nucleus;GO:0032991//macromolecular complex;GO:0043234//protein complex;GO:0044424//intracellular part;GO:0043229//intracellular organelle;GO:0043231//intracellular membrane-bounded organelle;GO:0043226//organelle;GO:0005575//cellular_component;GO:0005829//cytosol;GO:0005623//cell;GO:0005886//plasma membrane;GO:0005737//c…
ENSPSIG00000009573	41.18	28.11	8.57	61.88	56.45	47.26	58.16	55.73	57.49	49.53	55.2	30.79	397	223.97	67	649.93	532.93	500	563.95	539	589.95	493.05	574.03	399.96	-	-	Environmental Information Processing	Signal transduction	ko04310//Wnt signaling pathway;ko04330//Notch signaling pathway	K04496	-
ENSPSIG00000009582	2.72	0.82	0.08	4.29	4.08	2.86	4.32	4.58	2.63	3.25	4.46	1.4	44	11.03	1	76.07	65.07	51	71.05	75	46.05	54.95	78.97	31.04	-	-	Environmental Information Processing	Signal transduction	ko04310//Wnt signaling pathway;ko04330//Notch signaling pathway	K04496	-
ENSPSIG00000009966	41.18	15.42	26.05	36.99	48.88	45.56	40.19	41.14	34.41	33.78	34.11	29.14	1315	414	675	1298	1544	1605	1312	1333	1196	1134	1199	1280	CTBP1	C-terminal binding protein 1 [Source:HGNC Symbol;Acc:HGNC:2494]	Environmental Information Processing	Signal transduction	ko04310//Wnt signaling pathway;ko04330//Notch signaling pathway	K04496	GO:0044428//nuclear part;GO:0043233//organelle lumen;GO:0043229//intracellular organelle;GO:0043234//protein complex;GO:0005623//cell;GO:0043231//intracellular membrane-bounded organelle;GO:0044464//cell part;GO:0005634//nucleus;GO:0043226//organelle;GO:0044446//intracellular organelle part;GO:0032991//macromolecular complex;GO:0005622//intracellular;GO:0070013//intracellular organelle lumen;GO:0…
ENSPSIG00000010025	31.97	0.83	0	30.61	33.54	36.34	28.96	32.89	23.73	24.47	20.35	11.67	369	8	0	381	378	462	321	362	277	281	244	173	-	-	Environmental Information Processing	Signal transduction	ko04310//Wnt signaling pathway;ko04330//Notch signaling pathway	K04496	-
ENSPSIG00000010126	14.87	14.64	1.12	29.19	22.05	17.45	23.79	20.79	19.21	20.08	20.82	15.25	163	133	10	349	237	210	263	229	225	228	247	226	FZD7	frizzled class receptor 7 [Source:HGNC Symbol;Acc:HGNC:4045]	Environmental Information Processing;Organismal Systems	Signal transduction;Endocrine system	ko04310//Wnt signaling pathway;ko04916//Melanogenesis	K02432	GO:0043226//organelle;GO:0044464//cell part;GO:0097708//intracellular vesicle;GO:0012505//endomembrane system;GO:0043231//intracellular membrane-bounded organelle;GO:0005623//cell;GO:0044424//intracellular part;GO:0031982//vesicle;GO:0005773//vacuole;GO:0005737//cytoplasm;GO:0005886//plasma membrane;GO:0005622//intracellular;GO:0005575//cellular_component;GO:0016020//membrane;GO:0043229//intracel…
ENSPSIG00000010300	64.17	11.67	44.75	16.1	28.95	33.11	28.76	23.27	22.66	27.36	25.03	18.11	2320	355	1313	640	1036	1321	1064	854	893	1041	997	902	CCND1	cyclin D1 [Source:HGNC Symbol;Acc:HGNC:1582]	Environmental Information Processing;Cellular Processes	Signal transduction;Cell growth and death;Cellular commiunity	ko04510//Focal adhesion;ko04110//Cell cycle;ko04310//Wnt signaling pathway;ko04068//FoxO signaling pathway;ko04630//Jak-STAT signaling pathway;ko04115//p53 signaling pathway	K04503	GO:0031974//membrane-enclosed lumen;GO:0005737//cytoplasm;GO:0044464//cell part;GO:0043226//organelle;GO:0043229//intracellular organelle;GO:0005623//cell;GO:0043227//membrane-bounded organelle;GO:0044424//intracellular part;GO:0005622//intracellular;GO:0044428//nuclear part;GO:0070013//intracellular organelle lumen;GO:0005634//nucleus;GO:0043233//organelle lumen;GO:0043234//protein complex;GO:00…
ENSPSIG00000010324	4.1	1.8	3.66	5.01	9.38	4.97	7.22	8.31	4.2	7.99	9.23	4.51	199	75	147	260	443	265	347	396	221	399	483	300	ROCK2	Rho associated coiled-coil containing protein kinase 2 [Source:HGNC Symbol;Acc:HGNC:10252]	Cellular Processes;Organismal Systems;Environmental Information Processing	Signal transduction;Cell motility;Circulatory system;Cellular commiunity	ko04810//Regulation of actin cytoskeleton;ko04510//Focal adhesion;ko04310//Wnt signaling pathway;ko04270//Vascular smooth muscle contraction	K17388	GO:0005737//cytoplasm;GO:0005856//cytoskeleton;GO:0044430//cytoskeletal part;GO:0005575//cellular_component;GO:0005622//intracellular;GO:0005815//microtubule organizing center;GO:0043232//intracellular non-membrane-bounded organelle;GO:0044446//intracellular organelle part;GO:0005623//cell;GO:0044422//organelle part;GO:0005829//cytosol;GO:0043229//intracellular organelle;GO:0015630//microtubule c…
ENSPSIG00000010491	4.45	0.22	0.45	6.28	8.48	5.16	14.54	14.68	11.76	24.28	27.91	4.26	227	11	22	345	448	288	780	762	667	1335	1599	328	DAAM2	dishevelled associated activator of morphogenesis 2 [Source:HGNC Symbol;Acc:HGNC:18143]	Environmental Information Processing	Signal transduction	ko04310//Wnt signaling pathway	K04512	GO:0005615//extracellular space;GO:0043226//organelle;GO:0005575//cellular_component;GO:0044421//extracellular region part;GO:0005576//extracellular region
ENSPSIG00000010685	18.06	3.14	11.13	17.06	28.18	20.17	32.61	33.22	22.54	26.79	31.02	17.74	623	104	355	597	904	750	1056	985	845	938	1104	961	PPP3CA	protein phosphatase 3 catalytic subunit alpha [Source:HGNC Symbol;Acc:HGNC:9314]	Cellular Processes;Environmental Information Processing	Cell growth and death;Signal transduction	ko04010//MAPK signaling pathway;ko04020//Calcium signaling pathway;ko04310//Wnt signaling pathway;ko04114//Oocyte meiosis;ko04210//Apoptosis;ko04370//VEGF signaling pathway	K04348	GO:0005623//cell;GO:0044464//cell part;GO:0043229//intracellular organelle;GO:0005739//mitochondrion;GO:0005829//cytosol;GO:0043231//intracellular membrane-bounded organelle;GO:0043227//membrane-bounded organelle;GO:0005737//cytoplasm;GO:0044422//organelle part;GO:0031974//membrane-enclosed lumen;GO:0043226//organelle;GO:0005622//intracellular;GO:0070013//intracellular organelle lumen;GO:0044424/…
ENSPSIG00000010716	0.15	0	0	0.18	0.37	0.19	0.33	0.33	0.15	0.65	0.38	0.08	5	0	0	6	11	7	10	10	5	21	13	4	PLCB2	phospholipase C beta 2 [Source:HGNC Symbol;Acc:HGNC:9055]	Environmental Information Processing;Organismal Systems;Cellular Processes;Metabolism	Circulatory system;Cellular commiunity;Carbohydrate metabolism;Endocrine system;Signal transduction	ko04020//Calcium signaling pathway;ko04310//Wnt signaling pathway;ko04261//Adrenergic signaling in cardiomyocytes;ko04270//Vascular smooth muscle contraction;ko04070//Phosphatidylinositol signaling system;ko04916//Melanogenesis;ko04540//Gap junction;ko00562//Inositol phosphate metabolism;ko04912//GnRH signaling pathway	K05858	GO:0005623//cell;GO:0044464//cell part;GO:0044424//intracellular part;GO:0005575//cellular_component;GO:0005622//intracellular;GO:0005737//cytoplasm
ENSPSIG00000011159	0.12	0.1	0	0.19	0.33	0.11	0.08	0	0.04	0.2	0.23	0.06	3	2	0	5	8	3	2	0	1	5	6	2	WNT8A	Wnt family member 8A [Source:HGNC Symbol;Acc:HGNC:12788]	Organismal Systems;Environmental Information Processing	Endocrine system;Signal transduction	ko04310//Wnt signaling pathway;ko04916//Melanogenesis;ko04340//Hedgehog signaling pathway	K00714	GO:0005576//extracellular region;GO:0044421//extracellular region part;GO:0031012//extracellular matrix;GO:0005578//proteinaceous extracellular matrix;GO:0005575//cellular_component
ENSPSIG00000011346	42.88	27.64	7.29	60.31	58.9	53.24	57.15	59.2	61.36	57.03	59.35	40.47	261	137	36	397	348	354	345	358	390	353	383	326	SIAH1	siah E3 ubiquitin protein ligase 1 [Source:HGNC Symbol;Acc:HGNC:10857]	Cellular Processes;Genetic Information Processing;Environmental Information Processing	Cell growth and death;Folding, sorting and degradation;Signal transduction	ko04310//Wnt signaling pathway;ko04120//Ubiquitin mediated proteolysis;ko04115//p53 signaling pathway	K04506	GO:0043229//intracellular organelle;GO:0005623//cell;GO:0043234//protein complex;GO:0032991//macromolecular complex;GO:0044464//cell part;GO:0043231//intracellular membrane-bounded organelle;GO:0005737//cytoplasm;GO:0043226//organelle;GO:0043227//membrane-bounded organelle;GO:0044424//intracellular part;GO:0005634//nucleus;GO:0005622//intracellular;GO:0005575//cellular_component
ENSPSIG00000011573	0.2	0.04	0.04	0.06	0.17	0.19	0.27	0.24	0.31	0.29	0.03	0.2	6	1	1	2	5	6	8	7	10	9	1	8	CER1	cerberus 1, DAN family BMP antagonist [Source:HGNC Symbol;Acc:HGNC:1862]	Environmental Information Processing	Signal transduction	ko04310//Wnt signaling pathway	K01645	GO:0044421//extracellular region part;GO:0005576//extracellular region;GO:0005575//cellular_component;GO:0005615//extracellular space
ENSPSIG00000011596	4.94	1.11	0	5.06	6.57	5.87	6.39	6	6.49	5.41	5.95	3.28	59	11	0	66	77	77	77	72	83	67	77	53	CCND2	cyclin D2 [Source:HGNC Symbol;Acc:HGNC:1583]	Environmental Information Processing;Cellular Processes	Signal transduction;Cellular commiunity;Cell growth and death	ko04510//Focal adhesion;ko04110//Cell cycle;ko04310//Wnt signaling pathway;ko04068//FoxO signaling pathway;ko04630//Jak-STAT signaling pathway;ko04115//p53 signaling pathway	K10151	GO:0032991//macromolecular complex;GO:0044422//organelle part;GO:0043233//organelle lumen;GO:0043228//non-membrane-bounded organelle;GO:0005634//nucleus;GO:0031975//envelope;GO:0005737//cytoplasm;GO:0005694//chromosome;GO:0005623//cell;GO:0044428//nuclear part;GO:0043234//protein complex;GO:0031974//membrane-enclosed lumen;GO:0031981//nuclear lumen;GO:0005622//intracellular;GO:0043227//membrane-b…
ENSPSIG00000011711	3.41	0.3	0.1	3.53	4.69	4.47	8.51	6.94	7.03	7.87	10.55	2.46	81	6	2	92	110	117	206	167	181	196	275	80	NFATC1	nuclear factor of activated T-cells 1 [Source:HGNC Symbol;Acc:HGNC:7775]	Environmental Information Processing	Signal transduction	ko04010//MAPK signaling pathway;ko04310//Wnt signaling pathway	K04446	GO:0044464//cell part;GO:0000228//nuclear chromosome;GO:0031974//membrane-enclosed lumen;GO:0044424//intracellular part;GO:0070013//intracellular organelle lumen;GO:0043231//intracellular membrane-bounded organelle;GO:0043229//intracellular organelle;GO:0005634//nucleus;GO:0031981//nuclear lumen;GO:0043227//membrane-bounded organelle;GO:0044422//organelle part;GO:0005622//intracellular;GO:0043232…
ENSPSIG00000011726	25.56	18.45	0.13	45.21	37.72	29.99	38.12	36.2	36.87	33.61	39.65	25.19	472	285	2	915	687	610	716	676	736	649	801	636	DVL2	dishevelled segment polarity protein 2 [Source:HGNC Symbol;Acc:HGNC:3086]	Organismal Systems;Environmental Information Processing	Endocrine system;Signal transduction	ko04310//Wnt signaling pathway;ko04916//Melanogenesis;ko04330//Notch signaling pathway	K02353	GO:0044428//nuclear part;GO:0043233//organelle lumen;GO:0070013//intracellular organelle lumen;GO:0005575//cellular_component;GO:0016020//membrane;GO:0005829//cytosol;GO:0044424//intracellular part;GO:0097708//intracellular vesicle;GO:0005737//cytoplasm;GO:0031982//vesicle;GO:0043226//organelle;GO:0005623//cell;GO:0043229//intracellular organelle;GO:0043227//membrane-bounded organelle;GO:0044444/…
ENSPSIG00000011911	0.76	0.81	0	0.62	0.56	0.77	1	0.88	1.25	2.03	1.01	1.27	18	16	0	16	13	20	24	21	32	50	26	41	-	-	Environmental Information Processing;Organismal Systems	Signal transduction;Endocrine system	ko04310//Wnt signaling pathway;ko04916//Melanogenesis;ko04340//Hedgehog signaling pathway	K01384	GO:0005576//extracellular region;GO:0044421//extracellular region part;GO:0005578//proteinaceous extracellular matrix;GO:0005575//cellular_component;GO:0031012//extracellular matrix
ENSPSIG00000011975	33.09	12.43	25.1	34.91	42.02	36.36	43.1	36.14	29.78	34.03	33.37	19.26	1143	375	730	1221	1373	1387	1455	1192	1099	1233	1244	944	FBXW11	F-box and WD repeat domain containing 11 [Source:HGNC Symbol;Acc:HGNC:13607]	Environmental Information Processing;Genetic Information Processing;Cellular Processes	Signal transduction;Folding, sorting and degradation;Cell growth and death	ko04310//Wnt signaling pathway;ko04120//Ubiquitin mediated proteolysis;ko04114//Oocyte meiosis;ko04340//Hedgehog signaling pathway	K03362	GO:0005623//cell;GO:0005737//cytoplasm;GO:0043227//membrane-bounded organelle;GO:0044464//cell part;GO:0044444//cytoplasmic part;GO:0043232//intracellular non-membrane-bounded organelle;GO:0005856//cytoskeleton;GO:0044422//organelle part;GO:0005634//nucleus;GO:0005622//intracellular;GO:0005575//cellular_component;GO:0044430//cytoskeletal part;GO:0044446//intracellular organelle part;GO:0044424//i…
ENSPSIG00000012099	18.01	17.5	5.75	24.35	23.56	20.63	22.71	23.63	23.39	17.98	19.81	16.77	722.09	577.04	179	1085	941	916.3	931.19	965	1030.23	769.14	891.75	919.07	PLCB3	phospholipase C beta 3 [Source:HGNC Symbol;Acc:HGNC:9056]	Metabolism;Cellular Processes;Environmental Information Processing;Organismal Systems	Signal transduction;Carbohydrate metabolism;Endocrine system;Circulatory system;Cellular commiunity	ko04020//Calcium signaling pathway;ko04310//Wnt signaling pathway;ko04261//Adrenergic signaling in cardiomyocytes;ko04270//Vascular smooth muscle contraction;ko04070//Phosphatidylinositol signaling system;ko04916//Melanogenesis;ko04540//Gap junction;ko00562//Inositol phosphate metabolism;ko04912//GnRH signaling pathway	K05858	GO:0070013//intracellular organelle lumen;GO:0005623//cell;GO:0005654//nucleoplasm;GO:0005575//cellular_component;GO:0044424//intracellular part;GO:0043229//intracellular organelle;GO:0044422//organelle part;GO:0043233//organelle lumen;GO:0043227//membrane-bounded organelle;GO:0043226//organelle;GO:0044428//nuclear part;GO:0031974//membrane-enclosed lumen;GO:0044446//intracellular organelle part;…
ENSPSIG00000012179	254.13	23.89	4.22	240.34	273.3	296.05	263.01	261.67	252.46	203.33	198.68	159.4	3364	277	40	3466	3532	4298	3538	3429	3561	2774	2837	2905	CSNK1A1	casein kinase 1 alpha 1 [Source:HGNC Symbol;Acc:HGNC:2451]	Environmental Information Processing	Signal transduction	ko04310//Wnt signaling pathway;ko04340//Hedgehog signaling pathway	K08957	GO:0043231//intracellular membrane-bounded organelle;GO:0043227//membrane-bounded organelle;GO:0005815//microtubule organizing center;GO:0044428//nuclear part;GO:0043228//non-membrane-bounded organelle;GO:0005856//cytoskeleton;GO:0043226//organelle;GO:0043234//protein complex;GO:0005737//cytoplasm;GO:0015630//microtubule cytoskeleton;GO:0043233//organelle lumen;GO:0044422//organelle part;GO:00319…
ENSPSIG00000013302	26.59	71.07	26.21	33.22	29.42	29.37	29.1	27.67	34.26	33.88	34.17	55.98	1265	2850	1012	1739.01	1387	1543	1419.01	1338	1780	1699	1795.09	3675.75	TP53	tumor protein p53 [Source:HGNC Symbol;Acc:HGNC:11998]	Cellular Processes;Environmental Information Processing	Signal transduction;Cell growth and death	ko04010//MAPK signaling pathway;ko04110//Cell cycle;ko04310//Wnt signaling pathway;ko04210//Apoptosis;ko04115//p53 signaling pathway	K04451	GO:0070013//intracellular organelle lumen;GO:0005694//chromosome;GO:0031974//membrane-enclosed lumen;GO:0005575//cellular_component;GO:0000228//nuclear chromosome;GO:0032991//macromolecular complex;GO:0005739//mitochondrion;GO:0044424//intracellular part;GO:0043226//organelle;GO:0005622//intracellular;GO:0031981//nuclear lumen;GO:0005634//nucleus;GO:0043234//protein complex;GO:0043231//intracellu…
ENSPSIG00000013649	23.16	22.17	19.01	36.13	39.49	26.04	33.73	32.59	28.46	29.7	29.84	21.64	506	406	337	866	852	627	751	721	674	680	715	648	WNT11	Wnt family member 11 [Source:HGNC Symbol;Acc:HGNC:12776]	Organismal Systems;Environmental Information Processing	Signal transduction;Endocrine system	ko04310//Wnt signaling pathway;ko04916//Melanogenesis;ko04340//Hedgehog signaling pathway	K01384	GO:0005622//intracellular;GO:0005578//proteinaceous extracellular matrix;GO:0044424//intracellular part;GO:0005575//cellular_component;GO:0044421//extracellular region part;GO:0005623//cell;GO:0005737//cytoplasm;GO:0044464//cell part;GO:0005576//extracellular region;GO:0031012//extracellular matrix
ENSPSIG00000013669	18.31	12.14	41.57	14.12	23.11	19.81	25.41	24.88	21.18	33.81	38.26	25.35	636	293	965	561	812	765	925	910	820	1270	1484	1182	CAMK2D	calcium/calmodulin dependent protein kinase II delta [Source:HGNC Symbol;Acc:HGNC:1462]	Cellular Processes;Environmental Information Processing;Organismal Systems	Signal transduction;Endocrine system;Circulatory system;Cell growth and death	ko04020//Calcium signaling pathway;ko04310//Wnt signaling pathway;ko04261//Adrenergic signaling in cardiomyocytes;ko04114//Oocyte meiosis;ko04916//Melanogenesis;ko04012//ErbB signaling pathway;ko04912//GnRH signaling pathway	K04515	-
ENSPSIG00000013745	0.6	1.36	1.09	0.95	1.3	0.69	1.36	2.1	0.84	1.17	0.83	0.55	19	36	28	33	38	24	44	61	29	37	29	24	NFATC2	nuclear factor of activated T-cells 2 [Source:HGNC Symbol;Acc:HGNC:7776]	Environmental Information Processing	Signal transduction	ko04310//Wnt signaling pathway;ko04370//VEGF signaling pathway	K17332	GO:0043229//intracellular organelle;GO:0005634//nucleus;GO:0044446//intracellular organelle part;GO:0044464//cell part;GO:0043227//membrane-bounded organelle;GO:0005737//cytoplasm;GO:0044444//cytoplasmic part;GO:0043228//non-membrane-bounded organelle;GO:0005694//chromosome;GO:0031974//membrane-enclosed lumen;GO:0031981//nuclear lumen;GO:0005575//cellular_component;GO:0043234//protein complex;GO:…
ENSPSIG00000014554	25.2	41.52	6.77	44.31	35.38	29.07	36.13	36.12	42.73	35.7	44	30.16	871	1489	158	1719	1186.8	1114	1307	1248.98	1627	1378	1877	1887	DVL3	dishevelled segment polarity protein 3 [Source:HGNC Symbol;Acc:HGNC:3087]	Environmental Information Processing;Organismal Systems	Endocrine system;Signal transduction	ko04310//Wnt signaling pathway;ko04916//Melanogenesis;ko04330//Notch signaling pathway	K02353	GO:0070013//intracellular organelle lumen;GO:0005622//intracellular;GO:0043231//intracellular membrane-bounded organelle;GO:0031974//membrane-enclosed lumen;GO:0044464//cell part;GO:0044424//intracellular part;GO:0005737//cytoplasm;GO:0043228//non-membrane-bounded organelle;GO:0043229//intracellular organelle;GO:0031981//nuclear lumen;GO:0044422//organelle part;GO:0005634//nucleus;GO:0005575//cel…
ENSPSIG00000014584	21.94	2.6	10.65	13.32	15.42	14.8	13.4	11.88	9.38	7.86	7.53	5.37	822	82	324	549	572	612	514	452	383	310	311	277	NLK	nemo like kinase [Source:HGNC Symbol;Acc:HGNC:29858]	Environmental Information Processing;Cellular Processes	Signal transduction;Cellular commiunity	ko04010//MAPK signaling pathway;ko04310//Wnt signaling pathway;ko04068//FoxO signaling pathway;ko04520//Adherens junction	K04468	GO:0005634//nucleus;GO:0044424//intracellular part;GO:0044464//cell part;GO:0043226//organelle;GO:0005575//cellular_component;GO:0043229//intracellular organelle;GO:0043227//membrane-bounded organelle;GO:0043231//intracellular membrane-bounded organelle;GO:0005622//intracellular;GO:0005623//cell
ENSPSIG00000014614	25.79	4.41	25.28	22.5	29.76	24.56	28.45	26.32	18.76	22.99	21.72	14.41	1227	177	976	1178	1403	1290	1387	1273	975	1153	1141	946	SMAD4	SMAD family member 4 [Source:HGNC Symbol;Acc:HGNC:6770]	Environmental Information Processing;Cellular Processes	Cell growth and death;Cellular commiunity;Signal transduction	ko04110//Cell cycle;ko04310//Wnt signaling pathway;ko04068//FoxO signaling pathway;ko04520//Adherens junction;ko04350//TGF-beta signaling pathway	K04501	GO:0000228//nuclear chromosome;GO:0031974//membrane-enclosed lumen;GO:0043233//organelle lumen;GO:0043229//intracellular organelle;GO:0005829//cytosol;GO:0005856//cytoskeleton;GO:0070013//intracellular organelle lumen;GO:0005622//intracellular;GO:0005815//microtubule organizing center;GO:0032991//macromolecular complex;GO:0044430//cytoskeletal part;GO:0005694//chromosome;GO:0043232//intracellular…
ENSPSIG00000014878	12.42	3.73	24.88	9.76	17.32	13.52	19.82	19.6	12.56	25.26	26.86	13.85	486	123	790	420	671	584	794	779	536	1041	1159	747	PRICKLE1	prickle planar cell polarity protein 1 [Source:HGNC Symbol;Acc:HGNC:17019]	Environmental Information Processing	Signal transduction	ko04310//Wnt signaling pathway	K04511	GO:0043231//intracellular membrane-bounded organelle;GO:0005634//nucleus;GO:0044424//intracellular part;GO:0005575//cellular_component;GO:0044446//intracellular organelle part;GO:0031967//organelle envelope;GO:0005635//nuclear envelope;GO:0005829//cytosol;GO:0043229//intracellular organelle;GO:0005737//cytoplasm;GO:0005622//intracellular;GO:0044464//cell part;GO:0031975//envelope;GO:0044444//cyto…
ENSPSIG00000015083	11.28	0.85	0.35	12.54	17.35	12.74	20.55	17.49	14.23	27.35	24.48	9.69	237	15	6	289	360	295	440	372	324	602	564	279	AXIN2	axin 2 [Source:HGNC Symbol;Acc:HGNC:904]	Environmental Information Processing	Signal transduction	ko04310//Wnt signaling pathway	K04385	GO:0043228//non-membrane-bounded organelle;GO:0044446//intracellular organelle part;GO:0005634//nucleus;GO:0005815//microtubule organizing center;GO:0043229//intracellular organelle;GO:0044464//cell part;GO:0005856//cytoskeleton;GO:0043227//membrane-bounded organelle;GO:0005622//intracellular;GO:0015630//microtubule cytoskeleton;GO:0043231//intracellular membrane-bounded organelle;GO:0005737//cyt…
ENSPSIG00000015140	0.18	0.22	0	0.83	0.55	0.16	2.06	0.72	1.86	1.39	1.58	0.53	2	2	0	10	6	2	23	8	22	16	19	8	CAMK2A	calcium/calmodulin dependent protein kinase II alpha [Source:HGNC Symbol;Acc:HGNC:1460]	Cellular Processes;Organismal Systems;Environmental Information Processing	Circulatory system;Cell growth and death;Signal transduction;Endocrine system	ko04020//Calcium signaling pathway;ko04310//Wnt signaling pathway;ko04261//Adrenergic signaling in cardiomyocytes;ko04114//Oocyte meiosis;ko04916//Melanogenesis;ko04012//ErbB signaling pathway;ko04912//GnRH signaling pathway	K04515	GO:0044444//cytoplasmic part;GO:0043232//intracellular non-membrane-bounded organelle;GO:0044424//intracellular part;GO:0005575//cellular_component;GO:0005737//cytoplasm;GO:0043229//intracellular organelle;GO:0005856//cytoskeleton;GO:0005623//cell;GO:0043227//membrane-bounded organelle;GO:0005739//mitochondrion;GO:0043228//non-membrane-bounded organelle;GO:0005622//intracellular;GO:0043231//intra…
ENSPSIG00000015484	29.06	8.74	36.71	15.75	23.23	25.27	18.57	19.04	10.45	16.51	17.39	13.41	753	190	772	448	595	722	491	500	294	449	495	477	CUL1	cullin 1 [Source:HGNC Symbol;Acc:HGNC:2551]	Environmental Information Processing;Cellular Processes;Genetic Information Processing	Cell growth and death;Folding, sorting and degradation;Signal transduction	ko04141//Protein processing in endoplasmic reticulum;ko04110//Cell cycle;ko04310//Wnt signaling pathway;ko04120//Ubiquitin mediated proteolysis;ko04114//Oocyte meiosis;ko04350//TGF-beta signaling pathway	K03347	GO:0044464//cell part;GO:0005622//intracellular;GO:0005623//cell;GO:0005575//cellular_component
ENSPSIG00000015498	1.13	2.45	0.52	1.93	2.07	1.86	1.6	1.4	0.92	0.74	0.84	0.62	16	29	6	30	29	29	23	20	14	11	13	12	-	-	Organismal Systems;Environmental Information Processing	Signal transduction;Endocrine system	ko04310//Wnt signaling pathway;ko04916//Melanogenesis;ko04340//Hedgehog signaling pathway	K00408	GO:0005578//proteinaceous extracellular matrix;GO:0005576//extracellular region;GO:0044421//extracellular region part;GO:0005575//cellular_component;GO:0031012//extracellular matrix
ENSPSIG00000015702	32.19	5.53	14.43	19.61	28.68	36.76	31.41	26.79	21.38	21.12	23.63	13.03	551	154	468	396	562	633	572	502	384	402	496	372	MAPK9	mitogen-activated protein kinase 9 [Source:HGNC Symbol;Acc:HGNC:6886]	Cellular Processes;Genetic Information Processing;Environmental Information Processing;Organismal Systems	Signal transduction;Folding, sorting and degradation;Endocrine system;Cellular commiunity;Immune system	ko04010//MAPK signaling pathway;ko04510//Focal adhesion;ko04141//Protein processing in endoplasmic reticulum;ko04910//Insulin signaling pathway;ko04310//Wnt signaling pathway;ko04068//FoxO signaling pathway;ko04914//Progesterone-mediated oocyte maturation;ko04620//Toll-like receptor signaling pathway;ko04012//ErbB signaling pathway;ko04920//Adipocytokine signaling pathway;ko04912//GnRH signaling …	K04440	GO:0044424//intracellular part;GO:0005622//intracellular;GO:0005737//cytoplasm;GO:0044444//cytoplasmic part;GO:0005623//cell;GO:0043227//membrane-bounded organelle;GO:0005829//cytosol;GO:0043229//intracellular organelle;GO:0044464//cell part;GO:0005575//cellular_component;GO:0043231//intracellular membrane-bounded organelle;GO:0043226//organelle;GO:0005739//mitochondrion
ENSPSIG00000015753	9.03	14.24	7.39	8.74	5.92	11.95	7.29	10.85	12.34	5.17	5.09	6.73	101	174	104	108	80	132	100	131	148	51	87	131	DKK1	dickkopf WNT signaling pathway inhibitor 1 [Source:HGNC Symbol;Acc:HGNC:2891]	Environmental Information Processing	Signal transduction	ko04310//Wnt signaling pathway	K02165	GO:0005886//plasma membrane;GO:0005575//cellular_component;GO:0005576//extracellular region;GO:0044421//extracellular region part;GO:0016020//membrane;GO:0071944//cell periphery;GO:0005623//cell;GO:0005615//extracellular space;GO:0044464//cell part
ENSPSIG00000015779	1.9	0.73	1.77	1.08	2.28	2.11	1.61	1.37	0.77	1.6	1.49	1.53	90	29	68	56	107	110	78	66	40	80	78	100	WNT7A	Wnt family member 7A [Source:HGNC Symbol;Acc:HGNC:12786]	Organismal Systems;Environmental Information Processing	Endocrine system;Signal transduction	ko04310//Wnt signaling pathway;ko04916//Melanogenesis;ko04340//Hedgehog signaling pathway	K00572	GO:0044421//extracellular region part;GO:0005623//cell;GO:0005576//extracellular region;GO:0031012//extracellular matrix;GO:0005575//cellular_component;GO:0005578//proteinaceous extracellular matrix
ENSPSIG00000016027	25.97	3.73	3.5	22.43	33.41	29.91	27.75	30.93	18.7	20.17	23.16	7.91	741	82	96	665	928	948	818	845	506	632	763	280	MAPK8	mitogen-activated protein kinase 8 [Source:HGNC Symbol;Acc:HGNC:6881]	Genetic Information Processing;Cellular Processes;Organismal Systems;Environmental Information Processing	Immune system;Cellular commiunity;Endocrine system;Signal transduction;Folding, sorting and degradation	ko04010//MAPK signaling pathway;ko04510//Focal adhesion;ko04141//Protein processing in endoplasmic reticulum;ko04910//Insulin signaling pathway;ko04310//Wnt signaling pathway;ko04068//FoxO signaling pathway;ko04914//Progesterone-mediated oocyte maturation;ko04620//Toll-like receptor signaling pathway;ko04012//ErbB signaling pathway;ko04920//Adipocytokine signaling pathway;ko04912//GnRH signaling …	K04440	GO:0043229//intracellular organelle;GO:0005634//nucleus;GO:0005575//cellular_component;GO:0044464//cell part;GO:0005623//cell;GO:0044424//intracellular part;GO:0005622//intracellular;GO:0043227//membrane-bounded organelle;GO:0043231//intracellular membrane-bounded organelle;GO:0043226//organelle
ENSPSIG00000016217	6.16	0.42	0.19	6.56	9.31	7.15	10.06	9.4	5.25	7.29	9.08	1.56	589.82	34	15	693	885	756.84	990	917	551.12	738	963	207	PRKCA	protein kinase C alpha [Source:HGNC Symbol;Acc:HGNC:9393]	Environmental Information Processing;Organismal Systems;Cellular Processes	Endocrine system;Signal transduction;Cellular commiunity;Circulatory system	ko04010//MAPK signaling pathway;ko04510//Focal adhesion;ko04020//Calcium signaling pathway;ko04310//Wnt signaling pathway;ko04530//Tight junction;ko04270//Vascular smooth muscle contraction;ko04070//Phosphatidylinositol signaling system;ko04916//Melanogenesis;ko04540//Gap junction;ko04012//ErbB signaling pathway;ko04150//mTOR signaling pathway;ko04370//VEGF signaling pathway	K02677	GO:0043227//membrane-bounded organelle;GO:0043226//organelle;GO:0005886//plasma membrane;GO:0044421//extracellular region part;GO:0044444//cytoplasmic part;GO:0005829//cytosol;GO:0012505//endomembrane system;GO:0043231//intracellular membrane-bounded organelle;GO:0044424//intracellular part;GO:0071944//cell periphery;GO:0005739//mitochondrion;GO:0005576//extracellular region;GO:0016020//membrane;…
ENSPSIG00000016291	26.63	4.33	1.26	20.41	27.43	30.73	32.33	26.46	24.33	26.65	24.99	18.03	415	64	20	386	484.54	530	544.07	457.89	449	452.31	441.25	395	PPP3CB	protein phosphatase 3 catalytic subunit beta [Source:HGNC Symbol;Acc:HGNC:9315]	Cellular Processes;Environmental Information Processing	Signal transduction;Cell growth and death	ko04010//MAPK signaling pathway;ko04020//Calcium signaling pathway;ko04310//Wnt signaling pathway;ko04114//Oocyte meiosis;ko04210//Apoptosis;ko04370//VEGF signaling pathway	K04348	GO:0005623//cell;GO:0044424//intracellular part;GO:0071944//cell periphery;GO:0005575//cellular_component;GO:0005886//plasma membrane;GO:0016020//membrane;GO:0044464//cell part;GO:0005737//cytoplasm;GO:0043226//organelle;GO:0005622//intracellular
ENSPSIG00000016584	0.27	0.38	0	0.43	0.16	0.25	0	0	0.13	0.15	0.51	0.35	2	2	0	3	1	2	0	0	1	1	4	3	WNT2	Wnt family member 2 [Source:HGNC Symbol;Acc:HGNC:12780]	Organismal Systems;Environmental Information Processing	Endocrine system;Signal transduction	ko04310//Wnt signaling pathway;ko04916//Melanogenesis;ko04340//Hedgehog signaling pathway	K00182	GO:0005575//cellular_component;GO:0044424//intracellular part;GO:0005578//proteinaceous extracellular matrix;GO:0044421//extracellular region part;GO:0005576//extracellular region;GO:0016020//membrane;GO:0031012//extracellular matrix;GO:0044464//cell part;GO:0005623//cell;GO:0071944//cell periphery;GO:0005622//intracellular;GO:0005737//cytoplasm;GO:0005886//plasma membrane
ENSPSIG00000016980	3.07	0.24	0.19	3.9	3.01	3.33	1.53	1.84	0.84	0.67	0.41	0.44	61	4	3	85	59	73	31	37	18	14	9	12	SFRP4	secreted frizzled related protein 4 [Source:HGNC Symbol;Acc:HGNC:10778]	Environmental Information Processing	Signal transduction	ko04310//Wnt signaling pathway	K02185	GO:0005622//intracellular;GO:0043226//organelle;GO:0005575//cellular_component;GO:0044421//extracellular region part;GO:0005623//cell;GO:0005737//cytoplasm;GO:0043231//intracellular membrane-bounded organelle;GO:0044424//intracellular part;GO:0044464//cell part;GO:0005576//extracellular region;GO:0005615//extracellular space;GO:0043229//intracellular organelle;GO:0005634//nucleus;GO:0043227//memb…
ENSPSIG00000017653	20.9	18.65	20.4	13.36	15.06	15.63	10.3	12.93	10.64	6.74	7.12	17.5	669	502	530	470	477	552	337	420	371	227	251	771	BAMBI	BMP and activin membrane bound inhibitor [Source:HGNC Symbol;Acc:HGNC:30251]	Environmental Information Processing	Signal transduction	ko04310//Wnt signaling pathway;ko04350//TGF-beta signaling pathway	K10162	GO:0005623//cell;GO:0005622//intracellular;GO:0005575//cellular_component;GO:0044464//cell part;GO:0071944//cell periphery;GO:0005737//cytoplasm;GO:0005886//plasma membrane;GO:0044424//intracellular part;GO:0016020//membrane
ENSPSIG00000017740	65.58	40.05	67.75	68.18	74.3	68.73	68.59	65.54	60.04	58.75	55.09	43.26	2277	1170	1909	2602	2553	2633	2436	2310	2271	2146	2107	2068	-	-	Genetic Information Processing;Cellular Processes;Environmental Information Processing	Cellular commiunity;Signal transduction;Translation	ko04310//Wnt signaling pathway;ko04530//Tight junction;ko04520//Adherens junction;ko03008//Ribosome biogenesis in eukaryotes	K03097	-
ENSPSIG00000018015	17.75	7.16	13.24	16.9	24.93	19.76	29.8	25.32	26.62	30.45	32.22	23.03	651	299	532	601	775	750	956	775	972	1006	1168	1257	TCF7L2	transcription factor 7 like 2 [Source:HGNC Symbol;Acc:HGNC:11641]	Environmental Information Processing;Organismal Systems;Cellular Processes	Signal transduction;Endocrine system;Cellular commiunity	ko04310//Wnt signaling pathway;ko04916//Melanogenesis;ko04520//Adherens junction	K04491	GO:0044446//intracellular organelle part;GO:0005623//cell;GO:0031974//membrane-enclosed lumen;GO:0043232//intracellular non-membrane-bounded organelle;GO:0031981//nuclear lumen;GO:0044428//nuclear part;GO:0043228//non-membrane-bounded organelle;GO:0005654//nucleoplasm;GO:0043231//intracellular membrane-bounded organelle;GO:0043234//protein complex;GO:0005575//cellular_component;GO:0043227//membra…
ENSPSIG00000018086	53.12	25.99	9.05	73.99	70.71	62.39	79.9	71.52	72.72	69.42	77.61	44.32	601	244	83	913	785	776	912	815	882	816	952	681	PPP3CC	protein phosphatase 3 catalytic subunit gamma [Source:HGNC Symbol;Acc:HGNC:9316]	Environmental Information Processing;Cellular Processes	Cell growth and death;Signal transduction	ko04010//MAPK signaling pathway;ko04020//Calcium signaling pathway;ko04310//Wnt signaling pathway;ko04114//Oocyte meiosis;ko04210//Apoptosis;ko04370//VEGF signaling pathway	K04348	GO:0043226//organelle;GO:0005576//extracellular region;GO:0044421//extracellular region part;GO:0005615//extracellular space;GO:0005575//cellular_component
ENSPSIG00000018132	20.98	29.21	11.41	27.59	28.95	24.55	24.47	23.66	23.07	25.82	28.53	18.74	272	315	120	391	369	350	321	309	321	348	402	330	SENP2	SUMO1/sentrin/SMT3 specific peptidase 2 [Source:HGNC Symbol;Acc:HGNC:23116]	Environmental Information Processing;Genetic Information Processing	Signal transduction;Translation	ko03013//RNA transport;ko04310//Wnt signaling pathway	K03345	GO:0043226//organelle;GO:0012505//endomembrane system;GO:0043234//protein complex;GO:0044444//cytoplasmic part;GO:0044424//intracellular part;GO:0031975//envelope;GO:0005635//nuclear envelope;GO:0031967//organelle envelope;GO:0043231//intracellular membrane-bounded organelle;GO:0005634//nucleus;GO:0044464//cell part;GO:0043227//membrane-bounded organelle;GO:0044428//nuclear part;GO:0044422//organ…
ENSPSIG00000018199	0.55	0.29	0.36	0.92	1.47	0.65	0.74	0.75	0.77	1.18	0.77	1.4	23	14	17	19	48	28	44	44	32	72	49	104	WNT7B	Wnt family member 7B [Source:HGNC Symbol;Acc:HGNC:12787]	Environmental Information Processing;Organismal Systems	Endocrine system;Signal transduction	ko04310//Wnt signaling pathway;ko04916//Melanogenesis;ko04340//Hedgehog signaling pathway	K00572	GO:0005575//cellular_component;GO:0044421//extracellular region part;GO:0031012//extracellular matrix;GO:0005578//proteinaceous extracellular matrix;GO:0005576//extracellular region
XLOC_001762	0	0	0	4.35	0	0	0	0	0	0	12.11	0	0	0	0	1	0	0	0	0	0	0	2	0	TCONS_00003474	PREDICTED: calcium/calmodulin-dependent protein kinase type II subunit beta isoform X11 [Esox lucius]	Organismal Systems;Environmental Information Processing;Cellular Processes	Signal transduction;Endocrine system;Circulatory system;Cell growth and death	ko04020//Calcium signaling pathway;ko04310//Wnt signaling pathway;ko04261//Adrenergic signaling in cardiomyocytes;ko04114//Oocyte meiosis;ko04916//Melanogenesis;ko04012//ErbB signaling pathway;ko04912//GnRH signaling pathway	K04515	GO:0070013//intracellular organelle lumen;GO:0005622//intracellular;GO:0043232//intracellular non-membrane-bounded organelle;GO:0043005//neuron projection;GO:0005634//nucleus;GO:0016023//cytoplasmic, membrane-bounded vesicle;GO:0016020//membrane;GO:0043228//non-membrane-bounded organelle;GO:0097458//neuron part;GO:0015630//microtubule cytoskeleton;GO:0043229//intracellular organelle;GO:0042175//n…
XLOC_004742	23.78	5.09	0	47.07	33.02	31.39	33.27	42.1	35.13	30.63	33.2	16.99	49	8	0	101	64	69	64	83	68	59	67	42	TCONS_00009298	PREDICTED: chromodomain-helicase-DNA-binding protein 8 [Anas platyrhynchos]	Environmental Information Processing	Signal transduction	ko04310//Wnt signaling pathway	K04494	GO:0043234//protein complex;GO:0032991//macromolecular complex;GO:0044451//nucleoplasm part;GO:0043231//intracellular membrane-bounded organelle;GO:1990234//transferase complex;GO:0044424//intracellular part;GO:1902494//catalytic complex;GO:0031974//membrane-enclosed lumen;GO:0070013//intracellular organelle lumen;GO:0043233//organelle lumen;GO:0005654//nucleoplasm;GO:0034708//methyltransferase c…
XLOC_012376	27.83	59.83	94.69	39.25	22.92	19.39	23.37	21.1	23.38	24.2	24.15	33.16	263	467	726	404	212	201	222	200	235	236	246	422	TCONS_00024874	Chromodomain-helicase-DNA-binding protein 8 [Chelonia mydas]	Environmental Information Processing	Signal transduction	ko04310//Wnt signaling pathway	K04494	-
XLOC_016147	6.78	3.33	0	12.4	11.78	7.17	15.75	15.53	14.29	13.64	17.51	13.85	18	1	0	41	58	25	52	60	14	50	79	17	TCONS_00032494	PREDICTED: protein Wnt-10b [Chelonia mydas]	Environmental Information Processing;Organismal Systems	Endocrine system;Signal transduction	ko04310//Wnt signaling pathway;ko04916//Melanogenesis;ko04340//Hedgehog signaling pathway	K01357	-
XLOC_018927	3.81	21.46	6.48	6.66	4.04	3.84	8.16	11.72	12.21	27.82	25.43	39.55	29	134	40	55	30	32	62	89	98	217	207	402	TCONS_00038115	PREDICTED: LOW QUALITY PROTEIN: nuclear factor of activated T-cells, cytoplasmic 4-like [Chelonia mydas]	Environmental Information Processing	Signal transduction	ko04310//Wnt signaling pathway	K17334	GO:0005623//cell;GO:0044444//cytoplasmic part;GO:0005856//cytoskeleton;GO:0005737//cytoplasm;GO:0005622//intracellular;GO:0044464//cell part;GO:0044424//intracellular part;GO:0043226//organelle;GO:0032991//macromolecular complex;GO:0043228//non-membrane-bounded organelle;GO:0043229//intracellular organelle;GO:0043232//intracellular non-membrane-bounded organelle;GO:0043231//intracellular membrane…
XLOC_018928	2.96	4.3	0	6.28	7.82	3.78	7.82	15.85	13.22	26.89	34.83	23.5	8	9	0	19	21	11	20	44	39	78	99	82	TCONS_00038117	PREDICTED: nuclear factor of activated T-cells, cytoplasmic 4-like [Pelodiscus sinensis]	Environmental Information Processing	Signal transduction	ko04310//Wnt signaling pathway	K17334	GO:0043226//organelle;GO:0005623//cell;GO:0044424//intracellular part;GO:0005856//cytoskeleton;GO:0043232//intracellular non-membrane-bounded organelle;GO:0005622//intracellular;GO:0044464//cell part;GO:0043231//intracellular membrane-bounded organelle;GO:0043227//membrane-bounded organelle;GO:0043229//intracellular organelle;GO:0043228//non-membrane-bounded organelle;GO:0005737//cytoplasm
XLOC_018929	0	0	0	0	11.36	0	6.29	0	3.53	16.97	9.87	5.62	0	0	0	0	4	0	2	0	1	5	3	2	TCONS_00038118	PREDICTED: nuclear factor of activated T-cells, cytoplasmic 4-like [Pelodiscus sinensis]	Environmental Information Processing	Signal transduction	ko04310//Wnt signaling pathway	K17334	GO:0043231//intracellular membrane-bounded organelle;GO:0032991//macromolecular complex;GO:0044424//intracellular part;GO:0044444//cytoplasmic part;GO:0005856//cytoskeleton;GO:0005622//intracellular;GO:0005623//cell;GO:0005737//cytoplasm;GO:0044464//cell part;GO:0043226//organelle;GO:0043234//protein complex;GO:0043227//membrane-bounded organelle;GO:0043229//intracellular organelle;GO:0043228//no…
XLOC_019357	3.89	2.22	0.97	6.15	6.96	4.46	6.29	4.31	3.62	5.37	3.49	2.82	5	2	1	8	8	6	7	5	4	6	4	4	TCONS_00039010	Ubiquitin-like modifier-activating enzyme 1 [Chelonia mydas]	Cellular Processes;Environmental Information Processing;Organismal Systems	Cellular commiunity;Circulatory system;Cell motility;Transport and catabolism;Signal transduction	ko04144//Endocytosis;ko04810//Regulation of actin cytoskeleton;ko04510//Focal adhesion;ko04310//Wnt signaling pathway;ko04530//Tight junction;ko04270//Vascular smooth muscle contraction;ko04520//Adherens junction;ko04350//TGF-beta signaling pathway	K04513	GO:0044464//cell part;GO:0005623//cell
XLOC_023932	0	0	0	0	0	0	0	0	0	0	0	0	0	0	0	0	0	0	0	0	0	0	0	0	TCONS_00048268	PREDICTED: protein Wnt-10b [Pelodiscus sinensis]	Organismal Systems;Environmental Information Processing	Endocrine system;Signal transduction	ko04310//Wnt signaling pathway;ko04916//Melanogenesis;ko04340//Hedgehog signaling pathway	K01357	-
XLOC_024708	14.17	32.78	1.42	31.26	26.06	18.89	25.2	20.37	20.49	15.15	20.81	23.51	37	66	3	86	64	53	62	51	52	38	54	76	TCONS_00049889	PREDICTED: chromodomain-helicase-DNA-binding protein 8 [Chelonia mydas]	Environmental Information Processing	Signal transduction	ko04310//Wnt signaling pathway	K04494	GO:0043227//membrane-bounded organelle;GO:0031981//nuclear lumen;GO:0043233//organelle lumen;GO:0005622//intracellular;GO:0043234//protein complex;GO:0005654//nucleoplasm;GO:0044446//intracellular organelle part;GO:0044451//nucleoplasm part;GO:0035097//histone methyltransferase complex;GO:0044428//nuclear part;GO:0031974//membrane-enclosed lumen;GO:0005634//nucleus;GO:0044464//cell part;GO:004322…
XLOC_026016	4.86	0.16	0	8.27	6.83	5.99	7.16	8.12	6.55	5.62	7.94	1.08	73	2	0	136	101	99	109	123	106	88	130	22	TCONS_00052431	PREDICTED: vang-like protein 1 isoform X2 [Pelodiscus sinensis]	Environmental Information Processing	Signal transduction	ko04310//Wnt signaling pathway	K04510	-
XLOC_026212	0	0	25.95	6.46	0	0	0	0	0	0	0	0	0	0	3	1	0	0	0	0	0	0	0	0	TCONS_00052836	wingless-type MMTV integration site family member 10a, partial [Pelodiscus sinensis]	Organismal Systems;Environmental Information Processing	Signal transduction;Endocrine system	ko04310//Wnt signaling pathway;ko04916//Melanogenesis;ko04340//Hedgehog signaling pathway	K01357	-
XLOC_026460	6.87	2.2	11.95	5.37	8.16	6.86	7.13	6.43	4.29	8.16	7.03	5.3	765	207	1080	659	902	844	816	729	523	961	867	817	TCONS_00053326	PREDICTED: mitogen-activated protein kinase kinase kinase 7 isoform X4 [Chrysemys picta bellii]	Organismal Systems;Environmental Information Processing;Cellular Processes	Cellular commiunity;Immune system;Signal transduction	ko04010//MAPK signaling pathway;ko04310//Wnt signaling pathway;ko04620//Toll-like receptor signaling pathway;ko04520//Adherens junction;ko04622//RIG-I-like receptor signaling pathway;ko04621//NOD-like receptor signaling pathway	K04427	-
XLOC_028818	87.7	24.48	111.5	75.42	86.52	82.08	82.65	80.1	70.91	91.76	86.15	73.09	2393	561	2469	2260	2334	2470	2303	2216	2103	2629	2584	2740	TCONS_00057946	PREDICTED: glypican-4 [Pelodiscus sinensis]	Environmental Information Processing	Signal transduction	ko04310//Wnt signaling pathway	K08110	GO:0043226//organelle;GO:0044421//extracellular region part;GO:0071944//cell periphery;GO:0044464//cell part;GO:0043227//membrane-bounded organelle;GO:0005886//plasma membrane;GO:0043230//extracellular organelle;GO:0005623//cell;GO:0044425//membrane part;GO:0016020//membrane;GO:0043229//intracellular organelle;GO:0005622//intracellular;GO:0044424//intracellular part;GO:0043231//intracellular memb…
